# Supplementary material for: Bis(2,6-dichloro­benz­yl)selane
Source: Acta Crystallogr Sect E Struct Rep Online. 2012 Feb 29;68(Pt 3):o921. doi: 10.1107/S1600536812008318 (PMC3297961; doi:10.1107/S1600536812008318)
Supplement: Supplementary file 1 [file e-68-0o921-sup1.cif]

##############################################################################
#                                                                            #
# This CIF contains the data in a paper accepted for publication in          #
# Acta Crystallographica Section E. It conforms to the requirements of       #
# Notes for Authors for Acta Crystallographica Section E, and has been       #
# peer reviewed under the auspices of the IUCr Commission on Journals.       #
#                                                                            #
# Full details of the Crystallographic Information File format               #
# are given in the paper "The Crystallographic Information File (CIF):       #
# a New Standard Archive File for Crystallography" by S. R. Hall, F. H.      #
# Allen and I. D. Brown [Acta Cryst. (1991), A47, 655-685].                  #
#                                                                            #
# The current version of the core CIF dictionary is obtainable from          #
# ftp://ftp.iucr.org/pub/cif_core.dic.                                       #
#                                                                            #
# Software is freely available for graphical display of the structure(s)     #
# in this CIF. For information consult the CIF software page                 #
# http://www.iucr.org/resources/cif/software.                                #
#                                                                            #
# This file may be used for bona fide research purposes within the           #
# scientific community so long as proper attribution is given to the journal # 
# article from which it was obtained.                                        #
#                                                                            #
##############################################################################
data_global
_audit_creation_method
;
Olex2 1.1
(compiled 2011.11.01 svn.r2039, GUI svn.r3906)
;
_journal_date_recd_electronic     2012-02-11
_journal_date_accepted     2012-02-24
_journal_name_full     'Acta Crystallographica, Section E'
_journal_year     2012
_journal_volume     68
_journal_issue      3
_journal_page_first     o921
_journal_page_last     o921
_journal_paper_category     QO
_journal_paper_doi     10.1107/S1600536812008318
_journal_coeditor_code     NK2146
_publ_contact_author_name     'Wen-Jie Zheng'
_publ_contact_author_address
;
Department of Chemistry
Jinan University
Guangzhou 510632
People's Republic of China
;
_publ_contact_author_email     tzhoumy@jnu.edu.cn
_publ_contact_author_fax     '862085220223'
_publ_contact_author_phone     '862085220223'
_publ_section_title
;
Bis(2,6-dichlorobenzyl)selane
;
loop_
    _publ_author_name
    _publ_author_footnote
    _publ_author_address
    'Zhou, Mei-Yun' ?
;
Department of Chemistry
Jinan University
Guangzhou 510632
People's Republic of China
;
    'Li, Yi-Qun' .
;
Department of Chemistry
Jinan University
Guangzhou 510632
People's Republic of China
;
    'Zheng, Wen-Jie' .
;
Department of Chemistry
Jinan University
Guangzhou 510632
People's Republic of China
;
_publ_section_synopsis     .
data_I
_chemical_name_systematic
;
Bis(2,6-dichlorobenzyl)selane
;
_chemical_name_common     ?
_chemical_formula_moiety     'C14 H10 Cl4 Se'
_chemical_formula_sum     'C14 H10 Cl4 Se'
_chemical_formula_iupac     'C14 H10 Cl4 Se'
_chemical_formula_weight     398.98
_chemical_melting_point     ?
_space_group_crystal_system     monoclinic
_space_group_name_H-M_alt     'P 21/n'
_space_group_name_Hall     '-P 2yn'
loop_
    _space_group_symop_id
    _space_group_symop_operation_xyz
    1 'x, y, z'
    2 '-x+1/2, y+1/2, -z+1/2'
    3 '-x, -y, -z'
    4 'x-1/2, -y-1/2, z-1/2'
_cell_length_a     8.1144(5)
_cell_length_b     12.2250(5)
_cell_length_c     15.3505(9)
_cell_angle_alpha     90.00
_cell_angle_beta     102.479(6)
_cell_angle_gamma     90.00
_cell_volume     1486.78(14)
_cell_formula_units_Z     4
_cell_measurement_reflns_used     1490
_cell_measurement_theta_min     3.0577
_cell_measurement_theta_max     29.1560
_cell_measurement_temperature     293(2)
_exptl_crystal_description     plate
_exptl_crystal_colour     'metallic pale yellow'
_exptl_crystal_size_max     0.1
_exptl_crystal_size_mid     0.1
_exptl_crystal_size_min     0.04
_exptl_crystal_density_diffrn     1.782
_exptl_crystal_density_meas     ?
_exptl_crystal_density_method     'not measured'
_exptl_crystal_F_000     784
_exptl_absorpt_coefficient_mu     3.226
_exptl_absorpt_correction_type     multi-scan
_exptl_absorpt_process_details
;
(CrysAlis PRO; Agilent, 2010)
;
_exptl_absorpt_correction_T_min     0.65870
_exptl_absorpt_correction_T_max     1.00000
_exptl_special_details     ?
_diffrn_ambient_temperature     293(2)
_diffrn_radiation_type     'Mo K\a'
_diffrn_radiation_wavelength     0.7107
_diffrn_radiation_monochromator     graphite
_diffrn_measurement_device_type     'Agilent Xcalibur Sapphire3 Gemini ultra'
_diffrn_measurement_method     '\w scans'
_diffrn_detector_area_resol_mean     16.0288
_diffrn_reflns_number     5405
_diffrn_reflns_av_R_equivalents     0.0309
_diffrn_reflns_theta_min     3.06
_diffrn_reflns_theta_max     25.00
_diffrn_reflns_theta_full     25.00
_diffrn_measured_fraction_theta_max     0.999
_diffrn_measured_fraction_theta_full     0.999
_diffrn_reflns_limit_h_min     -9
_diffrn_reflns_limit_h_max     9
_diffrn_reflns_limit_k_min     -11
_diffrn_reflns_limit_k_max     14
_diffrn_reflns_limit_l_min     -10
_diffrn_reflns_limit_l_max     18
_refine_special_details
;
Refinement of <i>F</i>^2^ against ALL reflections. The weighted <i>R</i>-factor
<i>wR</i> and goodness of fit <i>S</i> are based on <i>F</i>^2^, conventional
<i>R</i>-factors <i>R</i> are based on <i>F</i>, with <i>F</i> set to zero for
negative <i>F</i>^2^. The threshold expression of <i>F</i>^2^ >
\s(<i>F</i>^2^) is used only for calculating <i>R</i>-factors(gt) <i>etc</i>.
and is not relevant to the choice of reflections for refinement.
<i>R</i>-factors based on <i>F</i>^2^ are statistically about twice as large
as those based on <i>F</i>, and <i>R</i>- factors based on ALL data will be
even larger.
;
_reflns_number_total     2628
_reflns_number_gt     1902
_reflns_threshold_expression     I>2\s(I)
_refine_ls_structure_factor_coef     Fsqd
_refine_ls_matrix_type     full
_refine_ls_R_factor_all     0.0683
_refine_ls_R_factor_gt     0.0455
_refine_ls_wR_factor_gt     0.1125
_refine_ls_wR_factor_ref     0.1274
_refine_ls_goodness_of_fit_ref     1.044
_refine_ls_restrained_S_all     1.044
_refine_ls_number_reflns     2628
_refine_ls_number_parameters     172
_refine_ls_number_restraints     0
_refine_ls_hydrogen_treatment     constr
_refine_ls_weighting_scheme     calc
_refine_ls_weighting_details
         'calc w=1/[\s^2^(Fo^2^)+(0.0600P)^2^+0.0000P] where P=(Fo^2^+2Fc^2^)/3'
_atom_sites_solution_hydrogens     geom
_atom_sites_solution_primary     direct
_atom_sites_solution_secondary     difmap
_refine_ls_shift/su_max     0.000
_refine_ls_shift/su_mean     0.000
_refine_diff_density_max     1.192
_refine_diff_density_min     -0.502
_refine_ls_extinction_method     none
_refine_ls_extinction_coef     ?
loop_
    _atom_type_symbol
    _atom_type_description
    _atom_type_scat_dispersion_real
    _atom_type_scat_dispersion_imag
    _atom_type_scat_source
    'C' 'C' 0.0033 0.0016
                         'International Tables Vol C Tables 4.2.6.8 and 6.1.1.4'
    'H' 'H' 0.0000 0.0000
                         'International Tables Vol C Tables 4.2.6.8 and 6.1.1.4'
    'Cl' 'Cl' 0.1484 0.1585
                         'International Tables Vol C Tables 4.2.6.8 and 6.1.1.4'
    'Se' 'Se' -0.0929 2.2259
                         'International Tables Vol C Tables 4.2.6.8 and 6.1.1.4'
_computing_data_collection
;
CrysAlis PRO (Agilent, 2010)
;
_computing_cell_refinement
;
CrysAlis PRO (Agilent, 2010)
;
_computing_data_reduction
;
CrysAlis PRO (Agilent, 2010)
;
_computing_structure_solution
;
SHELXTL (Sheldrick, 2008)
;
_computing_structure_refinement
;
SHELXTL (Sheldrick, 2008)
;
_computing_molecular_graphics
;
SHELXTL (Sheldrick, 2008)
;
_computing_publication_material
;
publCIF (Westrip, 2010)
;
loop_
    _atom_site_type_symbol
    _atom_site_label
    _atom_site_fract_x
    _atom_site_fract_y
    _atom_site_fract_z
    _atom_site_U_iso_or_equiv
    _atom_site_adp_type
    _atom_site_calc_flag
    _atom_site_refinement_flags
    _atom_site_occupancy
    _atom_site_symmetry_multiplicity
    _atom_site_disorder_assembly
    _atom_site_disorder_group
    Se Se1 0.89325(7) 0.75838(4) 0.18239(3) 0.0556(2) Uani d . 1 1 . .
    Cl Cl3 0.52156(18) 0.76390(11) -0.06014(11) 0.0679(4) Uani d . 1 1 . .
    Cl Cl4 0.8752(2) 1.05598(11) 0.17334(10) 0.0772(5) Uani d . 1 1 . .
    Cl Cl2 0.66481(17) 0.48664(13) 0.09733(12) 0.0758(5) Uani d . 1 1 . .
    Cl Cl1 1.29563(18) 0.64440(12) 0.12621(12) 0.0768(5) Uani d . 1 1 . .
    C C9 0.7067(6) 0.9115(3) 0.0528(3) 0.0394(11) Uani d . 1 1 . .
    C C3 1.1568(6) 0.5365(4) 0.1322(3) 0.0440(11) Uani d . 1 1 . .
    C C2 0.9848(6) 0.5574(3) 0.1111(3) 0.0379(10) Uani d . 1 1 . .
    C C1 0.9110(6) 0.6662(3) 0.0799(3) 0.0445(12) Uani d . 1 1 . .
    H H1A 0.7999 0.6561 0.0419 0.053 Uiso calc R 1 1 . .
    H H1B 0.9818 0.7021 0.0452 0.053 Uiso calc R 1 1 . .
    C C14 0.7921(7) 1.0097(4) 0.0657(3) 0.0487(12) Uani d . 1 1 . .
    C C8 0.6873(6) 0.8404(4) 0.1287(3) 0.0494(12) Uani d . 1 1 . .
    H H8A 0.5964 0.7888 0.1079 0.059 Uiso calc R 1 1 . .
    H H8B 0.6552 0.8855 0.1743 0.059 Uiso calc R 1 1 . .
    C C7 0.8824(6) 0.4681(4) 0.1202(3) 0.0433(11) Uani d . 1 1 . .
    C C6 0.9468(7) 0.3671(4) 0.1470(3) 0.0539(14) Uani d . 1 1 . .
    H H6 0.8745 0.3094 0.1519 0.065 Uiso calc R 1 1 . .
    C C10 0.6395(6) 0.8837(4) -0.0359(3) 0.0432(11) Uani d . 1 1 . .
    C C5 1.1186(8) 0.3511(4) 0.1669(4) 0.0593(15) Uani d . 1 1 . .
    H H5 1.1627 0.2824 0.1846 0.071 Uiso calc R 1 1 . .
    C C11 0.6591(7) 0.9485(5) -0.1069(4) 0.0605(14) Uani d . 1 1 . .
    H H11 0.6120 0.9276 -0.1652 0.073 Uiso calc R 1 1 . .
    C C13 0.8124(8) 1.0760(4) -0.0042(4) 0.0653(16) Uani d . 1 1 . .
    H H13 0.8693 1.1422 0.0071 0.078 Uiso calc R 1 1 . .
    C C12 0.7480(8) 1.0431(5) -0.0901(4) 0.0700(17) Uani d . 1 1 . .
    H H12 0.7654 1.0860 -0.1373 0.084 Uiso calc R 1 1 . .
    C C4 1.2247(7) 0.4366(4) 0.1604(3) 0.0543(14) Uani d . 1 1 . .
    H H4 1.3411 0.4269 0.1750 0.065 Uiso calc R 1 1 . .
loop_
    _atom_site_aniso_label
    _atom_site_aniso_U_11
    _atom_site_aniso_U_22
    _atom_site_aniso_U_33
    _atom_site_aniso_U_12
    _atom_site_aniso_U_13
    _atom_site_aniso_U_23
    Se1 0.0778(5) 0.0396(3) 0.0418(3) 0.0097(2) -0.0041(3) 0.0019(2)
    Cl3 0.0577(9) 0.0589(8) 0.0758(10) -0.0002(6) -0.0104(7) -0.0111(7)
    Cl4 0.1139(14) 0.0446(8) 0.0628(10) 0.0014(8) -0.0035(9) -0.0108(7)
    Cl2 0.0427(8) 0.0789(10) 0.1042(13) -0.0092(7) 0.0122(8) -0.0189(9)
    Cl1 0.0533(9) 0.0711(10) 0.1094(13) -0.0159(7) 0.0250(9) 0.0003(9)
    C9 0.044(3) 0.031(2) 0.044(3) 0.015(2) 0.014(2) 0.006(2)
    C3 0.045(3) 0.046(3) 0.042(3) -0.003(2) 0.011(2) -0.004(2)
    C2 0.039(3) 0.042(2) 0.030(2) 0.000(2) 0.004(2) -0.004(2)
    C1 0.049(3) 0.043(3) 0.039(3) 0.002(2) 0.006(2) 0.010(2)
    C14 0.062(3) 0.035(3) 0.048(3) 0.006(2) 0.011(3) -0.001(2)
    C8 0.056(3) 0.054(3) 0.042(3) 0.002(2) 0.020(2) 0.004(2)
    C7 0.038(3) 0.046(3) 0.045(3) -0.004(2) 0.006(2) -0.010(2)
    C6 0.077(4) 0.032(3) 0.056(3) -0.008(3) 0.021(3) -0.005(2)
    C10 0.041(3) 0.042(3) 0.045(3) 0.007(2) 0.005(2) 0.000(2)
    C5 0.081(4) 0.041(3) 0.054(3) 0.018(3) 0.010(3) 0.004(2)
    C11 0.067(4) 0.068(4) 0.044(3) 0.023(3) 0.007(3) 0.003(3)
    C13 0.089(5) 0.039(3) 0.071(4) 0.003(3) 0.023(3) 0.015(3)
    C12 0.090(5) 0.065(4) 0.062(4) 0.013(3) 0.032(3) 0.027(3)
    C4 0.053(3) 0.055(3) 0.051(3) 0.018(3) 0.003(3) -0.006(3)
_geom_special_details
;
All e.s.d.'s (except the e.s.d. in the dihedral angle between two l.s. planes)
are estimated using the full covariance matrix. The cell e.s.d.'s are taken
into account individually in the estimation of e.s.d.'s in distances, angles
and torsion angles; correlations between e.s.d.'s in cell parameters are only
used when they are defined by crystal symmetry. An approximate (isotropic)
treatment of cell e.s.d.'s is used for estimating e.s.d.'s involving l.s.
planes.
;
loop_
    _geom_bond_atom_site_label_1
    _geom_bond_atom_site_label_2
    _geom_bond_site_symmetry_2
    _geom_bond_distance
    _geom_bond_publ_flag
    Se1 C1 . 1.965(4) ?
    Se1 C8 . 1.970(5) ?
    Cl3 C10 . 1.745(5) ?
    Cl4 C14 . 1.738(5) ?
    Cl2 C7 . 1.739(5) ?
    Cl1 C3 . 1.749(5) ?
    C9 C14 . 1.379(6) ?
    C9 C8 . 1.490(6) ?
    C9 C10 . 1.395(6) ?
    C3 C2 . 1.387(6) ?
    C3 C4 . 1.371(6) ?
    C2 C1 . 1.494(6) ?
    C2 C7 . 1.397(6) ?
    C1 H1A . 0.9700 ?
    C1 H1B . 0.9700 ?
    C14 C13 . 1.382(7) ?
    C8 H8A . 0.9700 ?
    C8 H8B . 0.9700 ?
    C7 C6 . 1.369(7) ?
    C6 H6 . 0.9300 ?
    C6 C5 . 1.375(7) ?
    C10 C11 . 1.385(7) ?
    C5 H5 . 0.9300 ?
    C5 C4 . 1.372(7) ?
    C11 H11 . 0.9300 ?
    C11 C12 . 1.359(8) ?
    C13 H13 . 0.9300 ?
    C13 C12 . 1.370(8) ?
    C12 H12 . 0.9300 ?
    C4 H4 . 0.9300 ?
loop_
    _geom_angle_atom_site_label_1
    _geom_angle_atom_site_label_2
    _geom_angle_atom_site_label_3
    _geom_angle_site_symmetry_1
    _geom_angle_site_symmetry_3
    _geom_angle
    _geom_angle_publ_flag
    C1 Se1 C8 . . 99.2(2) ?
    C14 C9 C8 . . 122.0(4) ?
    C14 C9 C10 . . 115.5(4) ?
    C10 C9 C8 . . 122.4(4) ?
    C2 C3 Cl1 . . 118.4(4) ?
    C4 C3 Cl1 . . 118.0(4) ?
    C4 C3 C2 . . 123.6(5) ?
    C3 C2 C1 . . 123.5(4) ?
    C3 C2 C7 . . 115.0(4) ?
    C7 C2 C1 . . 121.5(4) ?
    Se1 C1 H1A . . 109.6 ?
    Se1 C1 H1B . . 109.6 ?
    C2 C1 Se1 . . 110.3(3) ?
    C2 C1 H1A . . 109.6 ?
    C2 C1 H1B . . 109.6 ?
    H1A C1 H1B . . 108.1 ?
    C9 C14 Cl4 . . 120.0(4) ?
    C9 C14 C13 . . 122.6(5) ?
    C13 C14 Cl4 . . 117.4(4) ?
    Se1 C8 H8A . . 108.8 ?
    Se1 C8 H8B . . 108.8 ?
    C9 C8 Se1 . . 113.6(3) ?
    C9 C8 H8A . . 108.8 ?
    C9 C8 H8B . . 108.8 ?
    H8A C8 H8B . . 107.7 ?
    C2 C7 Cl2 . . 118.5(4) ?
    C6 C7 Cl2 . . 118.9(4) ?
    C6 C7 C2 . . 122.6(5) ?
    C7 C6 H6 . . 120.1 ?
    C7 C6 C5 . . 119.8(5) ?
    C5 C6 H6 . . 120.1 ?
    C9 C10 Cl3 . . 119.6(4) ?
    C11 C10 Cl3 . . 117.6(4) ?
    C11 C10 C9 . . 122.8(5) ?
    C6 C5 H5 . . 120.1 ?
    C4 C5 C6 . . 119.9(5) ?
    C4 C5 H5 . . 120.1 ?
    C10 C11 H11 . . 120.5 ?
    C12 C11 C10 . . 119.0(5) ?
    C12 C11 H11 . . 120.5 ?
    C14 C13 H13 . . 120.3 ?
    C12 C13 C14 . . 119.4(5) ?
    C12 C13 H13 . . 120.3 ?
    C11 C12 C13 . . 120.6(5) ?
    C11 C12 H12 . . 119.7 ?
    C13 C12 H12 . . 119.7 ?
    C3 C4 C5 . . 119.1(5) ?
    C3 C4 H4 . . 120.5 ?
    C5 C4 H4 . . 120.5 ?
