# Supplementary material for: Bis(2,6-dichloro­benz­yl)selane
Source: Acta Crystallogr Sect E Struct Rep Online. 2012 Feb 29;68(Pt 3):o921. doi: 10.1107/S1600536812008318 (PMC3297961; doi:10.1107/S1600536812008318)
Supplement: Supplementary file 2 [file e-68-0o921-Isup2.hkl]

# 
# h,k,l, Fc-squared, Fo-squared, sigma(Fo-squared) and status flag 
# 
data_I
_shelx_title ' ZHOUMEIYUN_1212_3 in P21/n ' 
_shelx_refln_list_code          4 
_shelx_F_calc_maximum      226.95 
_exptl_crystal_F_000       784.00 
_reflns_d_resolution_high  0.8410 
 
loop_ 
 _symmetry_equiv_pos_as_xyz 
 'x, y, z' 
 '-x+1/2, y+1/2, -z+1/2' 
 '-x, -y, -z' 
 'x-1/2, -y-1/2, z-1/2' 
 
_cell_length_a     8.1144 
_cell_length_b    12.2250 
_cell_length_c    15.3505 
_cell_angle_alpha  90.000 
_cell_angle_beta  102.479 
_cell_angle_gamma  90.000 
 
_shelx_F_squared_multiplier     1.000 
 
loop_ 
 _refln_index_h 
 _refln_index_k 
 _refln_index_l 
 _refln_F_squared_calc 
 _refln_F_squared_meas 
 _refln_F_squared_sigma 
 _refln_observed_status 
   2   0   0     3987.11     4436.24    118.53 o 
   4   0   0     5823.47     5294.26    186.79 o 
   6   0   0      488.00      507.90     73.14 o 
   8   0   0       46.87       45.25     30.55 o 
   1   1   0      376.60      415.54     20.51 o 
   2   1   0     5049.10     4762.42     66.61 o 
   3   1   0     3574.08     3930.23     89.81 o 
   4   1   0       61.59       61.67     13.51 o 
   5   1   0      192.19      208.59     31.45 o 
   6   1   0      589.55      633.49     56.67 o 
   7   1   0       12.36       26.27     18.30 o 
   8   1   0      836.88      812.94     75.76 o 
   9   1   0       75.35       31.47     16.40 o 
   0   2   0      452.28      373.86     18.29 o 
   1   2   0     2814.87     3126.12     53.22 o 
   2   2   0    17951.45    18014.30     98.23 o 
   3   2   0      366.84      445.14     54.71 o 
   4   2   0       26.36       23.38      7.11 o 
   5   2   0       31.30       13.89     19.14 o 
   6   2   0     1354.40     1350.11     46.84 o 
   7   2   0      290.03      242.65     37.14 o 
   8   2   0      106.09      173.04     34.52 o 
   9   2   0       31.91       24.95     20.53 o 
   1   3   0     3849.57     4062.02     41.80 o 
   2   3   0    24088.22    24037.19    105.32 o 
   3   3   0      554.20      658.54     88.95 o 
   4   3   0      100.31      108.92      9.94 o 
   5   3   0       12.70       21.35      9.62 o 
   6   3   0     2969.35     3040.93    120.57 o 
   7   3   0      245.94      221.35     36.14 o 
   8   3   0      255.70      317.64     56.21 o 
   9   3   0      145.51      173.76     36.60 o 
   0   4   0    15631.27    15641.65    124.84 o 
   1   4   0     2932.91     2787.52     37.89 o 
   2   4   0     3053.81     3017.07     54.35 o 
   3   4   0       26.67       53.45     13.24 o 
   4   4   0     2083.00     1970.92     41.89 o 
   5   4   0      529.79      634.99     35.67 o 
   6   4   0       19.84       16.59     38.17 o 
   7   4   0       11.68       13.10     16.33 o 
   8   4   0      277.24      334.21     45.97 o 
   9   4   0        0.95      -39.38     37.12 o 
   1   5   0      190.04      182.60      9.64 o 
   2   5   0       36.21       34.37      5.17 o 
   3   5   0     1164.35     1111.60     44.29 o 
   4   5   0      860.65      892.98     29.76 o 
   5   5   0        6.85        0.73      5.55 o 
   6   5   0      588.31      549.50     32.38 o 
   7   5   0        0.76       -3.22     14.36 o 
   8   5   0       13.68       60.29     40.22 o 
   0   6   0     5618.00     5653.75     92.85 o 
   1   6   0      522.11      517.05     18.32 o 
   2   6   0     3098.63     2963.25     44.28 o 
   3   6   0     1070.36     1229.55     59.77 o 
   4   6   0      468.97      384.66     24.25 o 
   5   6   0       81.42       82.75     12.53 o 
   6   6   0      170.10      162.01     45.53 o 
   7   6   0        2.94       -4.70     34.30 o 
   8   6   0      274.14      369.25     80.05 o 
   1   7   0      155.99      148.17     12.24 o 
   2   7   0     3647.81     3749.97     76.79 o 
   3   7   0        0.10        4.10      4.49 o 
   4   7   0       56.74       78.23     14.20 o 
   5   7   0     2870.53     2979.15    185.49 o 
   6   7   0     1189.65     1338.77    133.62 o 
   7   7   0        0.37      -14.77     28.64 o 
   8   7   0      105.68      149.70     55.12 o 
   0   8   0     4188.41     4172.68    132.68 o 
   1   8   0        6.21        0.60      5.97 o 
   2   8   0      287.92      305.45     32.53 o 
   3   8   0     1353.52     1406.18    112.28 o 
   4   8   0      614.04      527.64     75.21 o 
   5   8   0      232.89      346.26     65.88 o 
   6   8   0       17.74       40.41     21.55 o 
   7   8   0      189.04      226.27     60.00 o 
   1   9   0      109.08      147.80     16.33 o 
   2   9   0     2524.22     2477.41     65.41 o 
   3   9   0      196.67      171.39     28.30 o 
   4   9   0      181.73      143.69     42.72 o 
   5   9   0       96.15       90.69     36.03 o 
   6   9   0       89.29       98.33     43.40 o 
   7   9   0       10.98        6.59     32.38 o 
   0  10   0     8180.19     8719.67    217.36 o 
   1  10   0     1558.37     1506.69     53.93 o 
   2  10   0      157.21      203.21     33.01 o 
   3  10   0     1314.39     1355.68     80.66 o 
   4  10   0      413.77      434.70     46.56 o 
   5  10   0       22.10        3.80     16.18 o 
   6  10   0       82.92       86.06     38.46 o 
   1  11   0       21.38       29.29     11.57 o 
   2  11   0      700.74      706.69     67.73 o 
   3  11   0      245.18      210.45     33.76 o 
   4  11   0      103.04       71.25     20.41 o 
   5  11   0      201.19      165.83     51.21 o 
   6  11   0      119.66       76.26     37.03 o 
   0  12   0      823.79      956.91    115.45 o 
   1  12   0        1.68       11.13     11.39 o 
   2  12   0        1.18        6.08     11.44 o 
   3  12   0       45.83       67.97     21.85 o 
   4  12   0       59.68       40.21     20.16 o 
   5  12   0      189.81      204.22     61.62 o 
   1  13   0      124.83      176.18     38.39 o 
   2  13   0      730.40      842.35    104.06 o 
   3  13   0      281.32      343.31     46.62 o 
   4  13   0      108.90      159.45     49.38 o 
   0  14   0       81.66       65.80     33.27 o 
   1  14   0      320.37      357.06     53.80 o 
   2  14   0       64.51       59.99     31.55 o 
  -9   0   1      143.68      160.92     53.28 o 
  -7   0   1      226.16      307.13     59.93 o 
  -5   0   1     1713.82     1954.69    127.31 o 
  -3   0   1    15247.06    14437.42    185.22 o 
   1   0   1     9004.96    10373.63    118.23 o 
   3   0   1    16721.82    16070.48    183.73 o 
   5   0   1    10018.02     9697.77    281.22 o 
   7   0   1      844.13      932.53    108.38 o 
   9   0   1       69.09       66.29     35.05 o 
  -9   1   1      134.93      174.18     43.89 o 
  -8   1   1       39.74       49.53     22.72 o 
  -7   1   1       74.42       74.74     22.98 o 
  -6   1   1       23.03       19.65     22.74 o 
  -5   1   1     1948.76     1856.47     86.41 o 
  -4   1   1      666.87      779.97    162.26 o 
  -3   1   1     7199.34     7574.30    107.72 o 
  -2   1   1     8720.10     9114.40     95.42 o 
  -1   1   1    11159.47    11208.55    154.97 o 
   1   1   1     1709.50     1893.52     42.71 o 
   2   1   1     1626.87     1670.78     37.29 o 
   3   1   1     2769.39     2526.50     58.29 o 
   4   1   1      103.52      139.21     71.12 o 
   5   1   1     2830.76     2739.68    106.84 o 
   6   1   1     1007.18     1027.62     72.87 o 
   7   1   1      211.12      250.93     39.09 o 
   8   1   1      167.75      194.03     37.65 o 
   9   1   1        4.18       -8.89     14.56 o 
  -9   2   1       25.84        0.35     17.69 o 
  -8   2   1       21.38       17.89     15.09 o 
  -7   2   1      767.70      847.35     70.50 o 
  -6   2   1      683.55      685.73     42.10 o 
  -5   2   1     1465.59     1321.45     68.73 o 
  -4   2   1     2182.60     2285.61     58.45 o 
  -3   2   1     9706.72     9163.44    113.33 o 
  -2   2   1     8190.18     8646.15     54.73 o 
  -1   2   1     2486.09     2801.15     41.53 o 
   0   2   1      227.52      228.09     12.32 o 
   1   2   1       88.24      134.16     16.15 o 
   2   2   1     9083.39     9296.60     96.19 o 
   3   2   1      305.51      358.95     21.06 o 
   4   2   1     1814.19     1810.26     57.03 o 
   5   2   1     1093.39     1056.60     65.71 o 
   6   2   1       47.88       69.29     19.97 o 
   7   2   1      732.09      832.37     74.34 o 
   8   2   1        9.89       14.62     15.42 o 
   9   2   1      186.27      137.81     41.55 o 
  -9   3   1      182.70      241.13     42.81 o 
  -8   3   1       42.93       57.17     21.37 o 
  -7   3   1       23.26        6.23     24.88 o 
  -6   3   1     1799.82     1882.35     93.48 o 
  -5   3   1     1238.04     1102.05     71.96 o 
  -4   3   1     5186.01     4674.44    102.71 o 
  -3   3   1       16.70       22.17      4.36 o 
  -2   3   1     6420.89     6494.74     61.35 o 
  -1   3   1    34418.84    32785.82    224.28 o 
   0   3   1        3.95        6.08      2.15 o 
   1   3   1     2955.18     3022.71     51.98 o 
   2   3   1     1034.02      960.18     18.92 o 
   3   3   1     7122.06     7005.67     73.18 o 
   4   3   1      625.66      753.75     98.91 o 
   5   3   1     1726.61     1563.13     51.08 o 
   6   3   1       57.32       43.49     16.24 o 
   7   3   1       60.16       49.49     19.74 o 
   8   3   1        1.25      -27.58     18.39 o 
   9   3   1      143.95      201.87     61.97 o 
  -9   4   1      254.16      282.23     67.57 o 
  -8   4   1       43.17        9.88     28.95 o 
  -7   4   1        5.68       -7.90     10.13 o 
  -6   4   1        1.96      -10.55      8.43 o 
  -5   4   1      138.19      132.12     15.61 o 
  -4   4   1     3045.29     3206.49     56.03 o 
  -3   4   1    10312.78    10266.40     85.59 o 
  -2   4   1     3009.76     3258.71     39.37 o 
  -1   4   1    11388.62    11396.58     82.02 o 
   0   4   1     1806.28     1989.28     31.48 o 
   1   4   1     7670.53     8138.29     62.40 o 
   2   4   1       93.07      115.00     12.28 o 
   3   4   1       15.20       33.71      6.91 o 
   4   4   1      632.76      505.08     21.85 o 
   5   4   1     2166.39     1973.61     57.65 o 
   6   4   1       17.36       -0.73     11.41 o 
   7   4   1     1024.51     1039.28     86.69 o 
   8   4   1        1.36       -1.18     14.08 o 
  -8   5   1        9.33       41.87     33.96 o 
  -7   5   1        9.62       16.03      9.27 o 
  -6   5   1      284.22      279.52     24.07 o 
  -5   5   1      639.96      645.87     41.52 o 
  -4   5   1     1120.53     1297.41     43.27 o 
  -3   5   1      320.82      265.17     30.50 o 
  -2   5   1        4.92        2.93      2.46 o 
  -1   5   1     6815.43     6756.33     69.16 o 
   0   5   1      684.41      633.58     36.89 o 
   1   5   1     7049.98     7401.17     87.45 o 
   2   5   1     3409.43     3488.29     90.93 o 
   3   5   1     1360.71     1189.91     55.44 o 
   4   5   1      523.53      447.67     48.71 o 
   5   5   1      745.18      705.27     22.90 o 
   6   5   1       35.14       31.27      8.76 o 
   7   5   1       19.66        8.93      9.45 o 
   8   5   1       13.94       35.17     33.56 o 
  -8   6   1      147.37      128.17     53.16 o 
  -7   6   1      478.37      530.08     86.14 o 
  -6   6   1      360.51      319.33     30.97 o 
  -5   6   1        4.00       18.28      6.10 o 
  -4   6   1       44.10       31.44      5.93 o 
  -3   6   1     8670.47     8118.96    107.35 o 
  -2   6   1      385.74      421.85     18.65 o 
  -1   6   1     1050.26     1034.82     24.60 o 
   0   6   1        5.23        9.87      4.07 o 
   1   6   1     2043.80     1850.30     43.77 o 
   2   6   1      846.82      904.18     30.59 o 
   3   6   1       12.32       -2.19      8.13 o 
   4   6   1       79.44       70.98      6.96 o 
   5   6   1      174.44      155.32     14.75 o 
   6   6   1        6.17       43.64     30.29 o 
   7   6   1      534.24      564.25     92.81 o 
   8   6   1       20.30       -7.48     29.89 o 
  -8   7   1       37.53       25.81     31.57 o 
  -7   7   1        0.56        9.47     19.42 o 
  -6   7   1        2.07      -20.63     30.94 o 
  -5   7   1     1776.38     1653.46     58.54 o 
  -4   7   1      321.92      292.95     42.61 o 
  -3   7   1        4.87       20.41      4.24 o 
  -2   7   1     2160.64     2093.36     36.51 o 
  -1   7   1    10837.21    10741.83    118.07 o 
   0   7   1     6210.31     6186.36     98.19 o 
   1   7   1       77.23       50.14      7.01 o 
   2   7   1     1212.65     1228.62     38.29 o 
   3   7   1     1562.04     1372.03    105.20 o 
   4   7   1        8.88      -16.97     28.09 o 
   5   7   1      639.67      600.89     86.87 o 
   6   7   1       99.81      108.31     41.48 o 
   7   7   1        2.47       32.81     23.69 o 
   8   7   1      150.05      170.43     55.03 o 
  -7   8   1       11.60        3.04     20.26 o 
  -6   8   1       88.70      111.05     42.13 o 
  -5   8   1      309.69      312.05     63.78 o 
  -4   8   1      301.41      268.70     22.95 o 
  -3   8   1      469.73      390.06     21.58 o 
  -2   8   1      126.58      124.10     11.19 o 
  -1   8   1     2096.32     2115.66     64.50 o 
   0   8   1      722.68      776.99     36.46 o 
   1   8   1       54.30       71.60     10.35 o 
   2   8   1      433.78      438.52     25.51 o 
   3   8   1      522.13      491.08     64.25 o 
   4   8   1        7.81      -34.66     34.45 o 
   5   8   1      709.96      810.36    100.64 o 
   6   8   1       88.08       96.86     38.67 o 
   7   8   1      397.28      379.19     77.31 o 
  -7   9   1        1.54      -46.45     37.90 o 
  -6   9   1      118.09      148.61     49.29 o 
  -5   9   1      286.74      360.28     69.16 o 
  -4   9   1       27.42       34.49     21.89 o 
  -3   9   1      148.07      145.37     26.52 o 
  -2   9   1       65.54       57.75      8.89 o 
  -1   9   1      414.96      370.28     28.95 o 
   0   9   1      431.60      437.83     28.85 o 
   1   9   1     1619.27     1494.08     84.84 o 
   2   9   1      738.13      755.45     33.41 o 
   3   9   1     1408.17     1279.39     74.87 o 
   4   9   1      360.12      412.70     44.40 o 
   5   9   1      388.98      438.94     79.85 o 
   6   9   1        2.73       36.38     31.52 o 
   7   9   1      150.60      210.99     55.13 o 
  -6  10   1      196.35      175.84     49.36 o 
  -5  10   1      143.38      181.51     50.56 o 
  -4  10   1      138.83      127.26     26.35 o 
  -3  10   1     3197.04     3367.05    125.24 o 
  -2  10   1      491.13      549.65     50.57 o 
  -1  10   1       33.34       27.49      7.17 o 
   0  10   1      698.40      792.15     40.97 o 
   1  10   1     1114.40     1040.68     39.82 o 
   2  10   1        1.70      -12.62     28.45 o 
   3  10   1      496.93      494.95     49.34 o 
   4  10   1      712.02      716.39     60.39 o 
   5  10   1      703.50      711.84     99.18 o 
   6  10   1       33.80       46.74     29.00 o 
  -6  11   1       72.74       61.94     34.31 o 
  -5  11   1      289.69      239.33     60.19 o 
  -4  11   1      350.18      442.46     48.72 o 
  -3  11   1      285.40      328.90     41.45 o 
  -2  11   1       46.22       10.72     13.49 o 
  -1  11   1     1042.12     1052.95     59.43 o 
   0  11   1       89.17      129.73     17.20 o 
   1  11   1       16.95       25.26     16.24 o 
   2  11   1     1541.35     1686.14     91.63 o 
   3  11   1      101.58      101.06     27.30 o 
   4  11   1       13.77       13.98     13.57 o 
   5  11   1      254.75      206.63     56.15 o 
   6  11   1      101.02      143.63     48.84 o 
  -5  12   1        0.01        1.22     16.94 o 
  -4  12   1       28.30       20.73     15.56 o 
  -3  12   1      290.75      306.30     40.39 o 
  -2  12   1       16.78        9.93     17.71 o 
  -1  12   1      314.02      316.38     33.78 o 
   0  12   1        4.57       10.79     15.94 o 
   1  12   1      408.58      369.67     44.60 o 
   2  12   1       41.72       56.91     20.93 o 
   3  12   1        4.70       18.70     15.45 o 
   4  12   1       47.30       49.27     31.42 o 
   5  12   1      267.90      293.28     67.27 o 
  -4  13   1       84.79       45.72     24.93 o 
  -3  13   1       41.36       15.57     18.05 o 
  -2  13   1       41.15       23.86     30.01 o 
  -1  13   1     1140.62     1212.98     95.43 o 
   0  13   1      147.96      206.80     41.42 o 
   1  13   1      236.33      248.47     60.16 o 
   2  13   1      419.71      533.70     56.43 o 
   3  13   1      605.41      541.60     59.29 o 
   4  13   1      200.54      245.33     59.58 o 
  -2  14   1       19.20       24.29     24.75 o 
  -1  14   1       84.38       79.69     30.94 o 
   0  14   1      490.72      600.21     70.52 o 
   1  14   1      174.88      180.62     56.98 o 
   2  14   1        0.03       -1.50     23.73 o 
  -8   0   2      194.46      217.39     59.48 o 
  -6   0   2     1342.28     1560.79    125.21 o 
  -4   0   2       36.60       37.70     17.11 o 
  -2   0   2    23450.43    22868.30    146.59 o 
   2   0   2    12646.67    12487.33    192.49 o 
   4   0   2    15187.23    15231.25    301.79 o 
   6   0   2      717.74      853.21     92.51 o 
   8   0   2      550.11      716.91    102.63 o 
  -9   1   2       26.40       -6.92     20.20 o 
  -8   1   2       14.04       26.80     14.61 o 
  -7   1   2       34.75       33.77     25.80 o 
  -6   1   2      195.73      148.83     26.56 o 
  -5   1   2       34.61       54.98     17.69 o 
  -4   1   2     2304.34     1935.59     78.35 o 
  -3   1   2      480.59      622.98     36.61 o 
  -2   1   2    20633.68    20515.05    131.80 o 
  -1   1   2     2716.03     3015.51     57.38 o 
   0   1   2     6855.16     7375.25     65.52 o 
   1   1   2       89.19       88.53      7.78 o 
   2   1   2      920.41     1012.17     27.56 o 
   3   1   2     1014.75     1191.05     39.30 o 
   4   1   2      299.68      195.05     24.59 o 
   5   1   2      515.63      500.62     80.93 o 
   6   1   2      897.26      828.45     66.41 o 
   7   1   2      122.66      121.69     29.35 o 
   8   1   2       23.40       26.90     15.83 o 
   9   1   2      134.34      124.92     49.49 o 
  -9   2   2       90.17       69.10     38.06 o 
  -8   2   2        7.27       14.19     14.17 o 
  -7   2   2      162.25      157.53     37.97 o 
  -6   2   2      155.28      176.94     30.93 o 
  -5   2   2        0.46       -3.72      9.51 o 
  -4   2   2     2072.35     2208.37     81.98 o 
  -3   2   2       69.99       88.51     12.71 o 
  -2   2   2      920.32      864.38     30.36 o 
  -1   2   2      937.89     1074.74     53.24 o 
   0   2   2     4247.45     4778.38     77.23 o 
   1   2   2       54.47       57.27      9.49 o 
   2   2   2    14352.33    14274.39     89.72 o 
   3   2   2      105.89      114.73     16.33 o 
   4   2   2     2660.89     2339.22     84.05 o 
   5   2   2      360.38      329.14     36.47 o 
   6   2   2      153.71      173.27     30.25 o 
   7   2   2      117.85      125.20     56.40 o 
   8   2   2       19.26       20.38     14.39 o 
   9   2   2        1.43        0.35     30.98 o 
  -9   3   2       51.46       66.16     26.35 o 
  -8   3   2       66.04      125.32     29.36 o 
  -7   3   2      139.39      119.82     26.76 o 
  -6   3   2       91.46       93.17     22.27 o 
  -5   3   2      190.99      145.72     24.48 o 
  -4   3   2    19458.22    18854.75    150.65 o 
  -3   3   2     1470.25     1754.98    126.33 o 
  -2   3   2     4072.04     3972.38     49.30 o 
  -1   3   2    10876.38    11244.87    201.26 o 
   0   3   2     7736.93     8456.07     69.68 o 
   1   3   2     3220.22     3256.42     56.98 o 
   2   3   2     3838.47     3756.47     86.30 o 
   3   3   2      184.61      211.75     25.52 o 
   4   3   2     2446.87     2112.95     69.26 o 
   5   3   2      681.16      577.93     38.46 o 
   6   3   2     1547.91     1587.12     88.80 o 
   7   3   2      112.16      126.19     57.00 o 
   8   3   2       60.05       86.43     25.67 o 
  -9   4   2       19.23       11.63     17.42 o 
  -8   4   2       26.02       19.87     17.84 o 
  -7   4   2       85.91      124.25     22.87 o 
  -6   4   2     1906.67     2078.16     68.77 o 
  -5   4   2      288.25      325.41     27.62 o 
  -4   4   2        5.23       17.03      7.26 o 
  -3   4   2     1115.04      974.65     27.09 o 
  -2   4   2      567.70      556.42     20.85 o 
  -1   4   2      842.33      947.99     49.11 o 
   0   4   2     1019.88     1171.93     26.04 o 
   1   4   2     7282.16     7811.42     98.32 o 
   2   4   2     1975.72     2131.38     53.77 o 
   3   4   2       45.26      111.45     16.68 o 
   4   4   2     9823.54     9502.83    129.94 o 
   5   4   2        2.74       16.05      7.77 o 
   6   4   2        7.45       10.61      7.96 o 
   7   4   2       13.01       -0.52     26.26 o 
   8   4   2      210.01      257.22     67.62 o 
  -9   5   2        6.89       31.49     31.16 o 
  -8   5   2      351.00      452.95     84.43 o 
  -7   5   2      268.69      297.31     27.91 o 
  -6   5   2      677.45      605.68     75.36 o 
  -5   5   2       46.37       29.10     27.63 o 
  -4   5   2     2159.49     2058.90     43.62 o 
  -3   5   2     1037.20     1143.25     91.45 o 
  -2   5   2       55.15      103.73     11.05 o 
  -1   5   2      134.86      121.44     10.06 o 
   0   5   2     1186.99     1024.03     23.78 o 
   1   5   2     1456.58     1546.27     33.77 o 
   2   5   2     6452.57     6924.73    131.57 o 
   3   5   2      212.51      220.09     15.15 o 
   4   5   2       72.82       47.58      4.19 o 
   5   5   2      451.21      404.18     17.24 o 
   6   5   2      363.79      321.60     47.34 o 
   7   5   2       80.50       80.27     35.79 o 
   8   5   2       30.03       68.44     37.24 o 
  -8   6   2      353.34      357.09     79.52 o 
  -7   6   2       21.95        9.45     17.78 o 
  -6   6   2     1978.43     1921.84    118.94 o 
  -5   6   2      320.98      296.76     23.98 o 
  -4   6   2      713.94      681.34     28.15 o 
  -3   6   2      803.90      849.94     24.38 o 
  -2   6   2     4655.29     4682.28     73.93 o 
  -1   6   2      482.07      543.53     22.59 o 
   0   6   2     1592.01     1562.15     45.76 o 
   1   6   2      183.09      146.17     26.07 o 
   2   6   2     6370.49     6061.48    191.69 o 
   3   6   2      947.60     1028.94     57.39 o 
   4   6   2     3958.06     3471.43    177.21 o 
   5   6   2      316.19      265.14     38.13 o 
   6   6   2      124.01      126.41     48.96 o 
   7   6   2       58.67       66.70     43.42 o 
   8   6   2      116.85       44.56     31.14 o 
  -8   7   2        3.40      -12.48     31.01 o 
  -7   7   2       61.79       83.62     41.50 o 
  -6   7   2       10.69       20.04     26.34 o 
  -5   7   2      248.18      270.29     64.32 o 
  -4   7   2     3990.71     3790.63     63.48 o 
  -3   7   2     1015.91      937.87     58.58 o 
  -2   7   2     5460.35     5284.37     92.47 o 
  -1   7   2     2250.56     2252.70     47.08 o 
   0   7   2     2472.79     2611.67     46.69 o 
   1   7   2      762.39      751.38     52.99 o 
   2   7   2     2475.20     2429.39    124.56 o 
   3   7   2     1423.06     1314.19    103.33 o 
   4   7   2     1634.82     1431.35    118.09 o 
   5   7   2       66.30       29.39     18.20 o 
   6   7   2      316.23      418.58     78.01 o 
   7   7   2      129.86      196.26     59.00 o 
  -8   8   2      108.31      158.95     56.89 o 
  -7   8   2      212.11      238.71     62.79 o 
  -6   8   2       39.34       15.05     21.62 o 
  -5   8   2        1.52        3.05      6.87 o 
  -4   8   2       57.97       57.11     13.20 o 
  -3   8   2      290.36      251.63     15.15 o 
  -2   8   2      497.49      499.70     32.72 o 
  -1   8   2      537.48      586.33     31.98 o 
   0   8   2       86.87      107.99     10.88 o 
   1   8   2     1285.67     1340.22     44.10 o 
   2   8   2      427.69      332.74     18.90 o 
   3   8   2      152.05      170.26     27.36 o 
   4   8   2      718.76      668.85     81.17 o 
   5   8   2      142.19      110.09     31.81 o 
   6   8   2      404.43      507.71     86.73 o 
   7   8   2        0.51       20.62     27.09 o 
  -7   9   2       45.94      108.12     45.68 o 
  -6   9   2        1.82        7.54     21.86 o 
  -5   9   2       33.52       45.61     25.69 o 
  -4   9   2     1129.81     1187.59     55.54 o 
  -3   9   2      246.50      192.58     17.36 o 
  -2   9   2     1533.62     1442.04     65.21 o 
  -1   9   2        7.74       -3.94     10.52 o 
   0   9   2      558.28      611.12     33.72 o 
   1   9   2      689.59      683.75     34.14 o 
   2   9   2      194.56      171.75     27.00 o 
   3   9   2        2.99       -8.04     14.09 o 
   4   9   2        2.92        4.31     41.87 o 
   5   9   2       85.04      151.90     45.20 o 
   6   9   2      459.43      484.89     87.86 o 
   7   9   2       30.98       31.74     35.98 o 
  -6  10   2       59.27       92.90     40.13 o 
  -5  10   2      178.86      255.14     60.87 o 
  -4  10   2      548.04      658.56     56.07 o 
  -3  10   2        3.98        3.77     14.01 o 
  -2  10   2     1729.96     1662.17     56.19 o 
  -1  10   2      739.56      710.31     39.25 o 
   0  10   2     1602.53     1590.08     56.98 o 
   1  10   2     1537.96     1543.96     80.71 o 
   2  10   2     3214.68     3146.17    121.26 o 
   3  10   2      138.85      187.56     30.69 o 
   4  10   2      956.20      958.54     71.06 o 
   5  10   2       61.10       85.27     40.64 o 
   6  10   2        0.72       37.81     33.95 o 
  -6  11   2        2.26       -3.48     17.38 o 
  -5  11   2      286.56      315.73     65.18 o 
  -4  11   2      231.34      235.80     34.05 o 
  -3  11   2       86.14       80.68     25.60 o 
  -2  11   2      458.83      534.93     43.51 o 
  -1  11   2     1788.91     1877.09     83.60 o 
   0  11   2      968.77      972.27     64.05 o 
   1  11   2       12.50       -0.10     10.02 o 
   2  11   2      110.86      111.09     24.20 o 
   3  11   2      261.71      275.26     39.16 o 
   4  11   2       64.17       98.43     41.25 o 
   5  11   2       37.78       35.68     29.70 o 
  -5  12   2       61.03       47.11     28.06 o 
  -4  12   2       13.47       21.15     15.50 o 
  -3  12   2      192.87      153.18     24.16 o 
  -2  12   2      105.31      111.33     21.48 o 
  -1  12   2      143.92      119.42     39.43 o 
   0  12   2        9.67       31.51     30.26 o 
   1  12   2      467.24      469.31     48.40 o 
   2  12   2       17.62       11.90     20.55 o 
   3  12   2        4.48        8.40     13.70 o 
   4  12   2      429.67      496.81     62.50 o 
  -4  13   2      366.64      390.13     55.97 o 
  -3  13   2      102.43      123.56     24.89 o 
  -2  13   2      186.66      161.20     36.46 o 
  -1  13   2      666.56      670.99     70.10 o 
   0  13   2      403.75      360.95     72.57 o 
   1  13   2       40.73       44.94     32.30 o 
   2  13   2      430.43      463.54     53.21 o 
   3  13   2       20.36       22.54     14.95 o 
  -2  14   2       70.82       44.24     16.57 o 
  -1  14   2       20.28       24.37     17.96 o 
   0  14   2       76.94      101.97     39.93 o 
   1  14   2      486.44      604.69     97.56 o 
   2  14   2      176.06      169.48     51.14 o 
  -9   0   3       64.58      100.63     44.46 o 
  -7   0   3      707.47      853.97    100.97 o 
  -5   0   3     9993.08     9767.99    371.32 o 
  -3   0   3       85.98       57.81     19.14 o 
  -1   0   3    28895.96    29380.79    238.31 o 
   1   0   3    31175.67    31540.59    237.27 o 
   3   0   3       38.65       44.01     10.77 o 
   5   0   3     2567.15     2499.18    140.13 o 
   7   0   3       96.89       53.42     29.37 o 
  -9   1   3        2.67       31.22     17.33 o 
  -8   1   3      568.76      598.27     63.18 o 
  -7   1   3     2074.79     2123.76     67.30 o 
  -6   1   3      535.56      585.26     33.76 o 
  -5   1   3      672.33      673.69     33.73 o 
  -4   1   3     2670.47     2713.23     62.61 o 
  -3   1   3       57.62       59.34     11.10 o 
  -2   1   3     3968.10     3809.97     54.43 o 
  -1   1   3       80.34       98.84     13.73 o 
   0   1   3     6172.00     6744.24     82.93 o 
   1   1   3     5245.91     5731.43     53.54 o 
   2   1   3      134.66      151.27     11.10 o 
   3   1   3    12965.84    12282.98    214.13 o 
   4   1   3       68.81      121.88     19.39 o 
   5   1   3        6.88        0.05     22.54 o 
   6   1   3        6.50       18.41     17.32 o 
   7   1   3      114.75      137.03     28.63 o 
   8   1   3      163.11       82.34     27.34 o 
  -9   2   3        4.97       23.18     19.72 o 
  -8   2   3       46.51       54.23     20.92 o 
  -7   2   3      128.74       62.73     18.30 o 
  -6   2   3       20.84       41.26     15.70 o 
  -5   2   3      678.27      632.47     49.75 o 
  -4   2   3      802.07      856.81    150.52 o 
  -3   2   3     1159.19     1032.17     31.57 o 
  -2   2   3      115.78      109.82      8.16 o 
  -1   2   3      229.63      235.59     14.25 o 
   0   2   3     1853.77     2078.13     66.40 o 
   1   2   3    14553.55    15588.01    171.08 o 
   2   2   3     1139.23     1102.36     26.76 o 
   3   2   3      439.43      473.70     25.30 o 
   4   2   3      514.77      456.25     36.19 o 
   5   2   3     1107.79      971.13     61.78 o 
   6   2   3       82.62       53.47     39.86 o 
   7   2   3      217.25      272.71     42.36 o 
   8   2   3        6.62       26.44     21.08 o 
  -9   3   3       76.58       99.46     22.85 o 
  -8   3   3        1.63       11.41     13.20 o 
  -7   3   3      201.56      220.74     56.65 o 
  -6   3   3      203.68      163.64     22.04 o 
  -5   3   3     3237.12     3343.04     83.59 o 
  -4   3   3     2377.31     2426.76     79.84 o 
  -3   3   3     2264.20     2356.29     49.08 o 
  -2   3   3     5272.72     5751.75     75.05 o 
  -1   3   3     8675.40     9138.62     72.81 o 
   0   3   3      620.76      565.12     21.75 o 
   1   3   3     7858.20     8276.30    100.50 o 
   2   3   3     4066.81     3670.15    105.22 o 
   3   3   3    13681.29    12545.83    117.51 o 
   4   3   3     1921.64     1940.34     50.69 o 
   5   3   3        2.42        3.03      6.72 o 
   6   3   3      138.64      107.16     36.91 o 
   7   3   3      914.09      972.68     99.48 o 
   8   3   3        0.11       -5.91     11.85 o 
  -9   4   3       59.43       87.68     27.79 o 
  -8   4   3        0.72        8.99     12.11 o 
  -7   4   3       27.59       76.55     17.21 o 
  -6   4   3      484.41      494.15     35.39 o 
  -5   4   3     2190.37     2067.53     78.52 o 
  -4   4   3     1073.86     1152.73    104.84 o 
  -3   4   3     4863.38     4543.82     76.68 o 
  -2   4   3      128.60       98.81      9.65 o 
  -1   4   3    10829.12    11132.46    150.09 o 
   0   4   3     2578.18     2593.46     51.85 o 
   1   4   3     3256.26     3296.59     32.14 o 
   2   4   3     1596.01     1543.12     41.17 o 
   3   4   3       27.40       49.85     14.80 o 
   4   4   3      306.30      213.18     15.85 o 
   5   4   3       17.82       40.19      7.80 o 
   6   4   3        0.82       -6.67     13.33 o 
   7   4   3       68.09      106.76     26.48 o 
   8   4   3        2.56      -14.26     25.04 o 
  -9   5   3        1.96        1.19     26.36 o 
  -8   5   3       31.98       15.40     24.12 o 
  -7   5   3      297.37      314.77     42.22 o 
  -6   5   3      104.05      101.84     18.50 o 
  -5   5   3     1495.99     1498.22     66.20 o 
  -4   5   3     1026.01      977.39     30.41 o 
  -3   5   3      132.80      106.33     12.76 o 
  -2   5   3      232.81      209.95     19.83 o 
  -1   5   3      175.32      190.89     13.12 o 
   0   5   3      799.13      973.27     30.20 o 
   1   5   3     4818.75     4869.76     87.05 o 
   2   5   3      391.86      443.20     35.34 o 
   3   5   3      617.18      600.38     35.09 o 
   4   5   3      414.59      432.30     33.03 o 
   5   5   3     2762.50     2560.38     53.08 o 
   6   5   3      459.66      447.77     54.34 o 
   7   5   3       62.15      101.78     39.78 o 
   8   5   3      130.80      173.88     56.00 o 
  -8   6   3       18.06       96.91     49.53 o 
  -7   6   3       82.01       67.87     18.37 o 
  -6   6   3       47.45       31.73     25.64 o 
  -5   6   3       14.02       20.39     10.53 o 
  -4   6   3       63.17       67.91     11.98 o 
  -3   6   3     5330.07     4850.47     69.23 o 
  -2   6   3     1906.79     2064.91     67.50 o 
  -1   6   3     1355.79     1253.14     44.68 o 
   0   6   3        7.78        8.17      4.48 o 
   1   6   3    13437.03    12751.49    315.81 o 
   2   6   3     1062.32     1070.21     81.26 o 
   3   6   3        3.13       37.55     20.44 o 
   4   6   3       83.86      106.27     12.86 o 
   5   6   3      601.18      528.88     37.46 o 
   6   6   3        0.38      -19.36     31.22 o 
   7   6   3        3.44        8.85     19.49 o 
   8   6   3       65.85       54.77     33.81 o 
  -8   7   3       18.70       88.38     47.39 o 
  -7   7   3      409.27      544.12     88.45 o 
  -6   7   3        1.26       28.48     13.90 o 
  -5   7   3      749.48      787.96     46.22 o 
  -4   7   3      684.45      677.06     28.28 o 
  -3   7   3      372.34      463.15     25.86 o 
  -2   7   3       18.16       40.24     14.17 o 
  -1   7   3     3521.05     3590.31     84.09 o 
   0   7   3     3145.89     3159.09     59.62 o 
   1   7   3     1329.04     1336.01     43.15 o 
   2   7   3      205.60      262.53     44.51 o 
   3   7   3     5413.67     5262.68    206.94 o 
   4   7   3     1478.66     1417.41    115.76 o 
   5   7   3       68.58       49.35     30.65 o 
   6   7   3      262.14      320.89     67.71 o 
   7   7   3      288.19      266.77     66.82 o 
  -8   8   3        3.42      -30.17     20.11 o 
  -7   8   3       42.63      126.27     48.64 o 
  -6   8   3      100.45      106.06     38.49 o 
  -5   8   3     1255.60     1265.71     47.07 o 
  -4   8   3       96.29       72.30     16.43 o 
  -3   8   3      281.20      257.58     18.60 o 
  -2   8   3     3139.81     3016.64     86.66 o 
  -1   8   3     1319.08     1332.77     42.15 o 
   0   8   3      243.62      263.93     16.91 o 
   1   8   3     1168.60     1135.31     39.94 o 
   2   8   3      416.28      422.00     41.49 o 
   3   8   3      270.57      287.98     44.61 o 
   4   8   3        8.46      -10.99     14.55 o 
   5   8   3      165.82      150.57     42.48 o 
   6   8   3        6.78      -14.28     22.64 o 
   7   8   3        3.87       38.49     30.73 o 
  -7   9   3      561.33      589.78     66.92 o 
  -6   9   3       48.65       44.48     30.43 o 
  -5   9   3      268.87      267.36     59.89 o 
  -4   9   3        2.61        2.21     11.71 o 
  -3   9   3      483.61      479.30     33.60 o 
  -2   9   3      282.56      261.64     20.13 o 
  -1   9   3       99.84      139.61     17.11 o 
   0   9   3        5.70       21.75      6.37 o 
   1   9   3       91.47      115.82     14.79 o 
   2   9   3      112.97      129.54     25.88 o 
   3   9   3     1426.51     1598.01     86.32 o 
   4   9   3       61.23       55.41     26.98 o 
   5   9   3       20.91      -52.97     35.31 o 
   6   9   3      391.55      411.11     79.50 o 
  -7  10   3       33.49       38.93     23.67 o 
  -6  10   3       21.30       23.73     33.64 o 
  -5  10   3      547.58      581.16     62.27 o 
  -4  10   3      609.51      676.74     48.17 o 
  -3  10   3       87.44       76.26     13.04 o 
  -2  10   3      921.34      881.56     43.68 o 
  -1  10   3      285.43      297.57     25.31 o 
   0  10   3      154.69      195.02     38.33 o 
   1  10   3     6039.39     5849.24    160.47 o 
   2  10   3      582.05      611.61     54.95 o 
   3  10   3      146.27      129.43     27.60 o 
   4  10   3      110.79      108.86     34.78 o 
   5  10   3      819.67      929.73    114.75 o 
   6  10   3       67.33      103.94     44.69 o 
  -6  11   3       35.02       59.86     26.54 o 
  -5  11   3      116.03      133.07     30.04 o 
  -4  11   3      154.75      137.34     29.57 o 
  -3  11   3       14.17       16.69     12.93 o 
  -2  11   3       83.61       73.33     21.03 o 
  -1  11   3      549.38      503.84     44.62 o 
   0  11   3      258.22      324.31     38.79 o 
   1  11   3      631.72      592.56     53.93 o 
   2  11   3      111.15      135.85     27.81 o 
   3  11   3     1245.62     1208.76     82.21 o 
   4  11   3      394.31      388.28     71.12 o 
   5  11   3       76.43       34.98     29.16 o 
  -5  12   3      162.48      200.30     41.93 o 
  -4  12   3      266.65      263.93     99.36 o 
  -3  12   3      117.54       62.13     27.23 o 
  -2  12   3       26.60        8.93     15.32 o 
  -1  12   3      461.13      547.33     90.51 o 
   0  12   3      499.47      492.28     49.55 o 
   1  12   3        8.31        4.71     25.17 o 
   2  12   3       52.79       47.47     23.12 o 
   3  12   3       35.54        6.28     43.32 o 
   4  12   3      169.99      225.02     38.30 o 
  -4  13   3      117.60      113.21     29.20 o 
  -3  13   3      267.97      245.92     40.95 o 
  -2  13   3       12.19       48.87     22.28 o 
  -1  13   3      372.07      421.16     82.23 o 
   0  13   3       77.75      101.81     36.04 o 
   1  13   3      216.71      236.57     61.07 o 
   2  13   3      129.41      136.94     29.27 o 
   3  13   3      495.69      543.68     61.24 o 
  -2  14   3      578.30      509.18     63.60 o 
  -1  14   3       53.97       73.68     41.52 o 
   0  14   3       35.48       55.63     36.69 o 
   1  14   3      305.66      319.59     73.39 o 
  -8   0   4       10.04       -2.30     16.74 o 
  -6   0   4     2962.21     2892.46     89.75 o 
  -4   0   4      526.37      474.98     42.15 o 
  -2   0   4    24147.92    22924.50    170.58 o 
   0   0   4    51504.39    53246.94    328.38 o 
   2   0   4     3115.13     3065.74    134.41 o 
   4   0   4      270.25      299.95     43.78 o 
   6   0   4      737.16      633.05     78.01 o 
   8   0   4      242.15      321.28     69.95 o 
  -9   1   4      126.14       79.33     23.51 o 
  -8   1   4        7.00       17.20     12.59 o 
  -7   1   4       21.60       13.75      7.37 o 
  -6   1   4       90.72       74.66     11.26 o 
  -5   1   4     1614.90     1674.06     72.48 o 
  -4   1   4     2094.13     1988.23     53.81 o 
  -3   1   4     3827.23     3908.41     69.37 o 
  -2   1   4     6771.07     6500.82     68.94 o 
  -1   1   4    12614.53    13053.35    105.41 o 
   0   1   4    10170.41    10913.06    134.91 o 
   1   1   4     3319.61     3141.85     59.58 o 
   2   1   4     1158.86     1108.93     25.06 o 
   3   1   4       88.26       91.39     11.18 o 
   4   1   4      237.07      222.89     27.22 o 
   5   1   4      214.85      210.12     48.10 o 
   6   1   4       81.83      115.63     23.67 o 
   7   1   4        7.87        5.38     19.79 o 
   8   1   4      308.19      374.59     54.72 o 
  -9   2   4       52.36       65.55     24.54 o 
  -8   2   4      346.53      415.84     52.27 o 
  -7   2   4        4.75        8.19      7.29 o 
  -6   2   4        4.64       13.69      8.06 o 
  -5   2   4        7.93       -8.64     14.89 o 
  -4   2   4       34.18       28.39      6.84 o 
  -3   2   4      342.22      462.36     24.01 o 
  -2   2   4      406.15      336.05     17.30 o 
  -1   2   4     4741.92     4823.98    206.80 o 
   0   2   4     4492.09     4769.09     69.48 o 
   1   2   4     1802.06     1719.13     35.58 o 
   2   2   4     1795.52     1905.50     37.49 o 
   3   2   4      383.88      381.77     24.37 o 
   4   2   4      696.08      667.88     32.34 o 
   5   2   4       35.15       40.61     12.76 o 
   6   2   4     1897.43     1755.22     94.57 o 
   7   2   4      529.68      509.42     55.82 o 
   8   2   4      606.33      656.16     70.60 o 
  -9   3   4      237.41      255.37     33.50 o 
  -8   3   4      196.98      272.38     35.27 o 
  -7   3   4        0.13       -3.08      7.73 o 
  -6   3   4     1378.55     1381.68     58.64 o 
  -5   3   4        1.18        6.75      6.78 o 
  -4   3   4       16.10       18.16      7.46 o 
  -3   3   4      355.13      311.32     20.40 o 
  -2   3   4     2832.49     2825.54     49.31 o 
  -1   3   4        5.55        3.88      3.21 o 
   0   3   4    37231.50    37206.32    176.16 o 
   1   3   4      225.90      208.92     12.38 o 
   2   3   4      909.31      854.76     28.16 o 
   3   3   4      154.88      127.02     13.86 o 
   4   3   4     2284.11     2113.03     53.15 o 
   5   3   4      597.76      469.15     32.57 o 
   6   3   4        3.51       -1.26     14.51 o 
   7   3   4      168.68      143.82     29.49 o 
   8   3   4      184.97      215.42     40.53 o 
  -9   4   4        0.92       23.66     17.38 o 
  -8   4   4      243.18      234.43     38.26 o 
  -7   4   4        0.81      -10.28     10.00 o 
  -6   4   4     2981.97     2974.13     95.88 o 
  -5   4   4      216.60      238.21     22.76 o 
  -4   4   4     1571.62     1544.30     39.70 o 
  -3   4   4     2275.34     2538.14     59.10 o 
  -2   4   4     9335.01     9267.56    108.34 o 
  -1   4   4     2593.19     2617.59     70.76 o 
   0   4   4      313.15      322.36     22.52 o 
   1   4   4      687.95      731.71     33.91 o 
   2   4   4     8201.20     8440.71    212.75 o 
   3   4   4      134.20      168.12     17.07 o 
   4   4   4      416.68      324.93     28.60 o 
   5   4   4     2655.83     2518.25    100.25 o 
   6   4   4     1219.67     1247.33     78.96 o 
   7   4   4       10.00      -15.49     13.59 o 
   8   4   4       14.81       29.25     27.06 o 
  -9   5   4        4.75       26.50     40.48 o 
  -8   5   4      118.11      168.22     49.01 o 
  -7   5   4        4.92      -13.38     17.63 o 
  -6   5   4        4.93       -7.69     11.40 o 
  -5   5   4       18.94       17.65     14.19 o 
  -4   5   4      242.30      227.70     21.78 o 
  -3   5   4      484.57      372.86     25.88 o 
  -2   5   4      983.35      846.07     64.05 o 
  -1   5   4      322.38      341.56     21.59 o 
   0   5   4     7137.43     7432.29    114.75 o 
   1   5   4      515.51      520.60     21.98 o 
   2   5   4     4844.02     4633.17    151.89 o 
   3   5   4      423.61      428.09     66.59 o 
   4   5   4     1454.95     1274.10     60.74 o 
   5   5   4       65.56       52.55     14.54 o 
   6   5   4      129.58      162.07     27.43 o 
   7   5   4       25.31      -11.59     29.92 o 
   8   5   4        1.11       18.06     19.11 o 
  -8   6   4      935.37      991.53    147.60 o 
  -7   6   4       54.74       65.39     13.70 o 
  -6   6   4      158.69      168.67     22.19 o 
  -5   6   4      818.43      758.11     28.70 o 
  -4   6   4      298.36      291.12     19.25 o 
  -3   6   4      107.38      112.27     18.90 o 
  -2   6   4     1594.47     1532.84     60.50 o 
  -1   6   4      129.25      144.43     15.19 o 
   0   6   4     1494.17     1414.86     61.31 o 
   1   6   4       79.71       83.63      8.06 o 
   2   6   4     8957.19     9287.34    246.44 o 
   3   6   4      396.00      362.63     37.49 o 
   4   6   4      147.56      180.48     22.43 o 
   5   6   4      136.25       59.68     27.08 o 
   6   6   4     1175.73     1144.40    119.93 o 
   7   6   4       32.26      -11.81     29.19 o 
  -8   7   4      277.44      288.13     44.35 o 
  -7   7   4       41.81       87.03     24.63 o 
  -6   7   4      605.96      494.45     40.08 o 
  -5   7   4     1536.46     1636.79     89.15 o 
  -4   7   4     1401.96     1334.54     47.45 o 
  -3   7   4        3.31       -3.15      9.58 o 
  -2   7   4     3155.63     3341.05     83.04 o 
  -1   7   4      634.36      582.61     31.13 o 
   0   7   4     9574.43     9530.69    110.10 o 
   1   7   4      201.39      232.21     12.90 o 
   2   7   4      173.93      175.87     27.81 o 
   3   7   4     1524.66     1643.06    120.03 o 
   4   7   4      749.70      618.98     79.31 o 
   5   7   4       55.44       22.51     18.65 o 
   6   7   4       17.22       -0.23     28.83 o 
   7   7   4       16.65      -22.45     27.04 o 
  -8   8   4       14.97       -1.05     23.12 o 
  -7   8   4      237.73      207.56     38.75 o 
  -6   8   4      282.52      304.17     42.81 o 
  -5   8   4       16.78       22.89      7.66 o 
  -4   8   4      169.09      174.17     16.60 o 
  -3   8   4       15.46        0.15     10.92 o 
  -2   8   4     1587.27     1447.14     91.01 o 
  -1   8   4      665.00      679.10     37.78 o 
   0   8   4       23.95       30.11      8.15 o 
   1   8   4      857.39      848.50     27.95 o 
   2   8   4      424.29      417.72     41.40 o 
   3   8   4      505.77      452.10     68.83 o 
   4   8   4       22.43       14.24     15.84 o 
   5   8   4      573.70      560.36     82.79 o 
   6   8   4      158.06      121.57     39.55 o 
   7   8   4        1.16       46.99     38.71 o 
  -7   9   4       21.90      -16.15     23.25 o 
  -6   9   4        8.88      -13.69     12.79 o 
  -5   9   4       21.32       12.16      8.96 o 
  -4   9   4      702.05      673.48     43.25 o 
  -3   9   4      725.23      606.89     39.59 o 
  -2   9   4      220.15      228.50     24.08 o 
  -1   9   4      419.00      374.75     24.29 o 
   0   9   4     4480.52     4478.70     91.03 o 
   1   9   4       58.01       96.78     22.61 o 
   2   9   4        0.21        7.98     15.40 o 
   3   9   4       35.46       39.72     34.57 o 
   4   9   4      136.79      129.34     39.13 o 
   5   9   4       24.97       25.48     21.19 o 
   6   9   4        5.34      -62.56     45.22 o 
  -6  10   4      238.27      226.48     41.63 o 
  -5  10   4      289.23      253.27     41.14 o 
  -4  10   4       79.76       74.51     12.41 o 
  -3  10   4       26.46       18.71      9.49 o 
  -2  10   4     1880.46     1928.96     58.25 o 
  -1  10   4      494.88      451.50     32.13 o 
   0  10   4     1304.41     1401.67     76.33 o 
   1  10   4       14.00       29.95     18.13 o 
   2  10   4      680.98      701.16     59.92 o 
   3  10   4      549.93      548.42     54.68 o 
   4  10   4       32.52        8.95     23.15 o 
   5  10   4      151.18      117.32     40.69 o 
   6  10   4      281.51      279.59     64.26 o 
  -6  11   4        0.92       24.87     14.79 o 
  -5  11   4        1.68      -22.06     15.52 o 
  -4  11   4       14.01       26.10     10.76 o 
  -3  11   4      354.63      305.21     30.23 o 
  -2  11   4      309.34      314.06     40.04 o 
  -1  11   4      974.00      926.59     47.56 o 
   0  11   4      133.26      137.61     27.14 o 
   1  11   4      528.03      546.53     53.13 o 
   2  11   4      151.95      169.78     30.80 o 
   3  11   4      181.76      245.18     38.84 o 
   4  11   4      152.74      121.41     33.39 o 
   5  11   4       14.04      -27.01     30.95 o 
  -5  12   4       97.58       92.05     28.50 o 
  -4  12   4        1.15      -13.22     15.22 o 
  -3  12   4       42.69       16.77     10.92 o 
  -2  12   4      311.69      384.51     47.32 o 
  -1  12   4       29.34       23.25     23.50 o 
   0  12   4       31.73       19.39     15.23 o 
   1  12   4        4.23        8.98     19.37 o 
   2  12   4      322.35      330.00     44.51 o 
   3  12   4       11.10       41.11     19.41 o 
   4  12   4       26.58      -43.08     37.50 o 
  -4  13   4       91.13       47.67     16.91 o 
  -3  13   4      415.11      480.20     60.29 o 
  -2  13   4       97.03      154.32     56.11 o 
  -1  13   4       16.45       13.93     22.43 o 
   0  13   4     1367.01     1436.68    149.57 o 
   1  13   4       93.53      100.54     23.90 o 
   2  13   4       10.98      -21.31     21.99 o 
   3  13   4      272.91      292.45     44.24 o 
  -1  14   4      447.70      499.94     94.05 o 
   0  14   4        4.13       10.41     34.82 o 
   1  14   4       70.29       65.82     36.91 o 
  -9   0   5      119.86      158.34     53.21 o 
  -7   0   5      118.26      100.21     32.64 o 
  -5   0   5       21.79       34.09     19.89 o 
  -3   0   5       22.98       22.30      5.54 o 
  -1   0   5    11613.02    11326.54    180.83 o 
   1   0   5    11272.78    11142.86    123.38 o 
   3   0   5    29582.10    29415.29    387.36 o 
   5   0   5      113.86      142.92     37.13 o 
   7   0   5       61.22      -18.11     39.33 o 
  -9   1   5       11.70       22.46     18.48 o 
  -8   1   5       17.52       -3.47     13.94 o 
  -7   1   5      388.56      498.60     54.20 o 
  -6   1   5      115.95      117.45     15.35 o 
  -5   1   5      899.42      842.60     37.99 o 
  -4   1   5     1077.59     1185.71     46.94 o 
  -3   1   5     2050.66     1745.98     33.94 o 
  -2   1   5      247.34      239.09     27.84 o 
  -1   1   5    12099.22    12401.05    113.26 o 
   0   1   5     9442.20    10225.79     93.67 o 
   1   1   5      387.47      521.56     21.59 o 
   2   1   5      180.61      179.86     13.49 o 
   3   1   5      246.20      247.86     19.11 o 
   4   1   5     1103.76     1070.78     59.41 o 
   5   1   5     2253.66     2091.46     93.10 o 
   6   1   5      621.17      617.00     92.21 o 
   7   1   5      490.27      500.78     56.02 o 
   8   1   5        3.82        8.36     19.92 o 
  -9   2   5      406.69      470.87     46.82 o 
  -8   2   5      109.76       95.39     19.83 o 
  -7   2   5        3.22        7.76      8.15 o 
  -6   2   5      636.65      636.28     33.18 o 
  -5   2   5      629.40      741.83     39.83 o 
  -4   2   5        2.52       12.76      3.42 o 
  -3   2   5     1604.82     1634.77     57.28 o 
  -2   2   5      824.97      853.15     32.49 o 
  -1   2   5    10357.54    10791.90     94.93 o 
   0   2   5      168.32      228.66     13.97 o 
   1   2   5      250.75      221.73     13.55 o 
   2   2   5      980.68     1078.40     30.80 o 
   3   2   5       36.50       34.18      6.64 o 
   4   2   5      129.47      125.46     23.06 o 
   5   2   5     1458.98     1471.64     77.97 o 
   6   2   5       92.60       89.12     23.50 o 
   7   2   5       58.17       66.62     43.41 o 
   8   2   5        1.44       22.07     20.93 o 
  -9   3   5       19.87       40.24     15.69 o 
  -8   3   5       18.09       18.26     15.96 o 
  -7   3   5      156.65      204.50     22.81 o 
  -6   3   5     1767.15     1756.62     64.49 o 
  -5   3   5      800.77      817.58     41.29 o 
  -4   3   5     1958.74     1914.72     59.14 o 
  -3   3   5    14430.79    14111.77    150.92 o 
  -2   3   5      926.34     1115.12     47.21 o 
  -1   3   5       95.52      100.19     14.23 o 
   0   3   5      267.22      250.57     22.88 o 
   1   3   5     4406.84     4804.76     59.77 o 
   2   3   5       34.02       37.74      5.23 o 
   3   3   5       43.06       44.49      9.01 o 
   4   3   5        9.04       15.11      7.48 o 
   5   3   5     2827.79     2643.57    103.90 o 
   6   3   5      149.03      105.90     34.13 o 
   7   3   5      566.55      662.89    101.17 o 
   8   3   5        3.89       45.30     31.40 o 
  -9   4   5       60.57       47.04     17.11 o 
  -8   4   5      157.25      157.53     47.72 o 
  -7   4   5       82.81       97.01     17.46 o 
  -6   4   5       47.82       76.41     17.46 o 
  -5   4   5      866.82      920.22     45.58 o 
  -4   4   5      503.22      501.93     31.80 o 
  -3   4   5       54.21      106.15     26.05 o 
  -2   4   5      384.44      361.13     37.62 o 
  -1   4   5    11831.31    11884.02    244.00 o 
   0   4   5     3941.09     4422.68     67.70 o 
   1   4   5     1073.80     1017.09     72.83 o 
   2   4   5     3662.91     3674.40     67.22 o 
   3   4   5     3058.30     2815.54    112.49 o 
   4   4   5       64.92       92.96     10.72 o 
   5   4   5     1518.58     1631.65     82.18 o 
   6   4   5        2.18        0.00     13.13 o 
   7   4   5      224.91      234.80     60.24 o 
   8   4   5       45.52       15.47     31.73 o 
  -9   5   5       11.68        0.19     26.22 o 
  -8   5   5        5.02        6.53     13.48 o 
  -7   5   5       44.95       52.42     13.84 o 
  -6   5   5      105.62       80.84     13.70 o 
  -5   5   5        2.94        2.25      6.48 o 
  -4   5   5      153.35      129.59     16.68 o 
  -3   5   5     6723.22     6259.01    129.95 o 
  -2   5   5        5.91       11.25      8.66 o 
  -1   5   5        4.37       -3.02     17.07 o 
   0   5   5      388.71      379.49     27.43 o 
   1   5   5     2219.37     2526.96     44.42 o 
   2   5   5        3.55       15.66     22.69 o 
   3   5   5       33.37       38.69     18.47 o 
   4   5   5     1004.37      968.37     53.99 o 
   5   5   5      455.49      358.80     66.55 o 
   6   5   5       56.12       90.53     32.67 o 
   7   5   5      644.49      659.15     99.89 o 
  -8   6   5      100.05      126.75     48.73 o 
  -7   6   5       56.26       37.20     11.83 o 
  -6   6   5        0.56        0.53      6.58 o 
  -5   6   5     1597.71     1728.24     44.60 o 
  -4   6   5       41.21       32.75     15.91 o 
  -3   6   5     1103.58     1119.95     48.45 o 
  -2   6   5      104.67       87.57     16.78 o 
  -1   6   5     7625.14     7621.03    110.94 o 
   0   6   5        1.34        7.71      7.61 o 
   1   6   5       25.65       23.78      6.62 o 
   2   6   5       72.59       97.83     28.62 o 
   3   6   5     2124.41     1995.44    119.50 o 
   4   6   5      749.09      797.54    147.01 o 
   5   6   5     1158.49     1206.16    119.64 o 
   6   6   5        3.66       -5.58     19.60 o 
   7   6   5        6.71      -72.56     48.37 o 
  -8   7   5       26.56        9.05     12.88 o 
  -7   7   5       11.98       25.23     16.52 o 
  -6   7   5        6.03       47.88     16.10 o 
  -5   7   5      253.92      282.38     20.42 o 
  -4   7   5      911.56      856.01     46.25 o 
  -3   7   5     5185.10     5006.44    107.34 o 
  -2   7   5     3148.59     3245.77    124.65 o 
  -1   7   5      162.46      160.46     25.03 o 
   0   7   5       23.52       32.93      8.79 o 
   1   7   5     1395.89     1479.23     45.90 o 
   2   7   5      312.29      400.34     54.98 o 
   3   7   5      291.14      305.96     51.07 o 
   4   7   5       31.86       68.78     31.16 o 
   5   7   5     1080.54     1005.77    110.02 o 
   6   7   5      216.30      256.97     62.84 o 
   7   7   5      441.13      367.11     76.74 o 
  -8   8   5       12.97       33.89     18.81 o 
  -7   8   5        8.15        6.60     26.64 o 
  -6   8   5      322.51      363.35     32.33 o 
  -5   8   5        6.00       15.49      7.94 o 
  -4   8   5      545.19      528.61     36.67 o 
  -3   8   5      170.56      184.56     22.02 o 
  -2   8   5        2.94        3.50      7.17 o 
  -1   8   5     1704.62     1711.27     60.66 o 
   0   8   5      331.70      331.14     22.72 o 
   1   8   5      923.38      882.71     26.06 o 
   2   8   5      417.15      471.24     45.47 o 
   3   8   5      884.33      920.67     94.79 o 
   4   8   5      671.21      705.46     91.18 o 
   5   8   5      371.99      355.09     66.91 o 
   6   8   5       66.92       50.24     20.59 o 
  -7   9   5       84.34       84.54     39.96 o 
  -6   9   5        2.64      -32.53     21.69 o 
  -5   9   5       43.92       53.98     13.46 o 
  -4   9   5      166.37      166.86     21.89 o 
  -3   9   5      920.23      910.99     50.40 o 
  -2   9   5      513.19      563.58     47.01 o 
  -1   9   5     2400.90     2343.93     74.18 o 
   0   9   5       53.77      110.53     24.24 o 
   1   9   5     1941.34     1882.60     92.85 o 
   2   9   5       70.28       77.70     31.87 o 
   3   9   5       86.31       85.29     30.79 o 
   4   9   5      227.34      240.30     55.33 o 
   5   9   5      811.32      894.12    111.55 o 
   6   9   5        9.96      -19.53     40.76 o 
  -6  10   5       39.07       25.13     15.25 o 
  -5  10   5      156.27      142.44     38.20 o 
  -4  10   5        2.11       -3.24      9.77 o 
  -3  10   5        2.93        5.73     11.02 o 
  -2  10   5       35.36       30.50      9.67 o 
  -1  10   5     1976.00     2003.21     59.66 o 
   0  10   5      898.87      831.85     62.61 o 
   1  10   5      101.59      107.34     24.63 o 
   2  10   5     1009.76     1087.29     79.72 o 
   3  10   5     1542.51     1543.28    130.28 o 
   4  10   5        5.64       -5.84     18.67 o 
   5  10   5      148.72       84.02     33.05 o 
  -6  11   5      325.90      351.33     53.90 o 
  -5  11   5      304.53      332.47     49.73 o 
  -4  11   5       84.71       51.19     21.61 o 
  -3  11   5       93.29      107.23     17.78 o 
  -2  11   5      168.89      192.61     19.36 o 
  -1  11   5        2.15        9.47     22.43 o 
   0  11   5      396.71      408.82     45.49 o 
   1  11   5        9.20       11.15     16.68 o 
   2  11   5       25.07       10.61     18.75 o 
   3  11   5       66.26       -2.06     15.26 o 
   4  11   5      110.14       91.54     35.30 o 
   5  11   5       94.78       87.72     33.40 o 
  -5  12   5      113.90       55.23     56.44 o 
  -4  12   5       39.50       23.50     20.56 o 
  -3  12   5       12.58       18.11     34.98 o 
  -2  12   5       16.01        3.87     21.02 o 
  -1  12   5      225.71      266.45     65.36 o 
   0  12   5       33.38       23.95     18.90 o 
   1  12   5      272.17      324.71     44.77 o 
   2  12   5      402.64      436.29     78.63 o 
   3  12   5      256.45      274.38     43.93 o 
   4  12   5      139.33      103.38     39.76 o 
  -3  13   5      862.40      861.81     78.36 o 
  -2  13   5       41.17       34.33     32.44 o 
  -1  13   5        4.32       15.17     23.26 o 
   0  13   5      122.81      156.97     52.98 o 
   1  13   5      804.49      755.10     69.71 o 
   2  13   5       64.64       13.85     21.36 o 
  -8   0   6       29.59       32.75     24.49 o 
  -6   0   6        7.97       22.54     24.00 o 
  -4   0   6     7673.93     7605.04    124.86 o 
  -2   0   6     2916.84     2596.63    101.83 o 
   0   0   6     4878.33     5307.61     91.34 o 
   2   0   6     3813.94     4144.61    123.73 o 
   4   0   6     2304.10     2409.46    129.66 o 
   6   0   6     2205.25     2203.19    151.26 o 
   8   0   6      272.17      366.04     76.42 o 
  -9   1   6       16.59        4.65     14.30 o 
  -8   1   6        0.25       -1.27     13.74 o 
  -7   1   6        0.04       25.31     18.46 o 
  -6   1   6     1205.22     1393.36     84.06 o 
  -5   1   6      171.15      185.56     25.61 o 
  -4   1   6      637.33      715.25     31.19 o 
  -3   1   6       48.06       47.72      8.20 o 
  -2   1   6     4147.53     3832.46     71.46 o 
  -1   1   6       14.49       23.00      9.26 o 
   0   1   6       90.97       84.87      9.80 o 
   1   1   6      993.35     1151.47     40.32 o 
   2   1   6     2151.37     2339.21     51.91 o 
   3   1   6      513.75      500.66     37.92 o 
   4   1   6     4080.55     3832.25    122.49 o 
   5   1   6      277.54      238.04     32.70 o 
   6   1   6      148.05      156.99     30.90 o 
   7   1   6        0.07      -19.53     21.51 o 
   8   1   6       41.36       25.83     24.30 o 
  -9   2   6       52.39       20.69     16.20 o 
  -8   2   6       27.70       41.41     16.32 o 
  -7   2   6      319.49      303.19     26.94 o 
  -6   2   6       15.08       52.92     12.11 o 
  -5   2   6        0.43       -5.16      7.51 o 
  -4   2   6     6575.88     6343.46     78.27 o 
  -3   2   6      598.49      546.29     34.33 o 
  -2   2   6     3386.69     3417.41     85.12 o 
  -1   2   6      763.51      754.85     58.84 o 
   0   2   6     4351.15     4810.62     70.36 o 
   1   2   6      614.76      683.62     26.31 o 
   2   2   6      321.16      346.15     22.40 o 
   3   2   6       90.03       84.07     17.44 o 
   4   2   6       74.39       69.23     19.42 o 
   5   2   6      346.22      389.92     72.51 o 
   6   2   6      180.55      141.79     26.13 o 
   7   2   6      172.60      148.16     30.30 o 
   8   2   6        4.05      -17.14     21.80 o 
  -9   3   6       73.23       79.53     24.03 o 
  -8   3   6       20.28       -0.07     21.46 o 
  -7   3   6       75.83      106.40     17.76 o 
  -6   3   6      672.87      761.70     43.04 o 
  -5   3   6        0.75        5.60     13.86 o 
  -4   3   6       88.73       88.57     14.74 o 
  -3   3   6     1081.15     1112.83     57.12 o 
  -2   3   6     7958.76     8021.95    136.33 o 
  -1   3   6     5017.15     5157.46    110.89 o 
   0   3   6     1103.27     1096.15     43.33 o 
   1   3   6     1977.00     2001.79     48.55 o 
   2   3   6     9896.95     9990.92     96.91 o 
   3   3   6       19.25       20.42      6.82 o 
   4   3   6     3935.84     3660.84    142.66 o 
   5   3   6      190.59      235.03     32.18 o 
   6   3   6       35.83       24.99     19.51 o 
   7   3   6       74.91      113.13     29.55 o 
  -9   4   6       10.07       18.77     17.55 o 
  -8   4   6      127.00      179.90     33.89 o 
  -7   4   6       18.13       19.31      9.21 o 
  -6   4   6     1992.48     1893.86     70.13 o 
  -5   4   6      669.75      679.11     40.16 o 
  -4   4   6      977.85      883.25     43.14 o 
  -3   4   6      191.57      145.47     20.10 o 
  -2   4   6     2026.75     1772.36     68.34 o 
  -1   4   6     3376.36     3324.55    123.09 o 
   0   4   6       28.89       50.37      8.83 o 
   1   4   6     1141.78     1237.56     42.70 o 
   2   4   6     4648.76     4670.25     57.50 o 
   3   4   6      559.74      561.48     24.45 o 
   4   4   6     1309.59     1215.60     83.34 o 
   5   4   6        0.27        9.60     10.05 o 
   6   4   6      372.09      385.32     44.15 o 
   7   4   6       17.82        9.20     17.60 o 
  -8   5   6      197.85      156.66     32.18 o 
  -7   5   6        9.99        2.45      8.69 o 
  -6   5   6      123.63      159.94     20.10 o 
  -5   5   6        8.53       12.22      4.05 o 
  -4   5   6       22.01       41.03     15.75 o 
  -3   5   6      427.23      495.28     32.53 o 
  -2   5   6      240.33      306.46     24.95 o 
  -1   5   6       79.81       92.36     20.74 o 
   0   5   6     2135.64     2191.44     52.99 o 
   1   5   6      730.18      867.90     35.46 o 
   2   5   6     5038.60     4867.95    292.35 o 
   3   5   6      989.88     1019.81     49.70 o 
   4   5   6     3307.07     3189.49    101.17 o 
   5   5   6      520.20      520.25     46.50 o 
   6   5   6       73.38       34.82     23.16 o 
   7   5   6       62.46      114.91     43.09 o 
  -8   6   6       57.16       85.81     41.37 o 
  -7   6   6      219.12      220.94     26.17 o 
  -6   6   6        7.35       -8.29     10.01 o 
  -5   6   6      619.94      586.47     27.50 o 
  -4   6   6     4703.27     4594.09    105.33 o 
  -3   6   6        4.85       16.13      8.52 o 
  -2   6   6     1761.32     1696.69     60.03 o 
  -1   6   6       96.85      111.80     26.18 o 
   0   6   6     6036.19     6395.57     94.50 o 
   1   6   6     1186.53     1192.34     34.31 o 
   2   6   6      170.97      206.61     41.42 o 
   3   6   6       21.58       13.30     12.52 o 
   4   6   6      730.35      631.16     73.18 o 
   5   6   6       45.57       62.81     34.91 o 
   6   6   6      266.92      189.18     53.92 o 
   7   6   6       11.00      -19.83     28.52 o 
  -8   7   6        3.56      -18.63     17.86 o 
  -7   7   6       59.63       94.36     19.83 o 
  -6   7   6      564.06      607.66     60.89 o 
  -5   7   6        1.14        3.19      5.45 o 
  -4   7   6        0.77        8.48      8.90 o 
  -3   7   6      337.97      309.94     28.31 o 
  -2   7   6     2469.55     2365.47     73.36 o 
  -1   7   6      701.29      663.82     50.28 o 
   0   7   6      502.36      490.55     32.48 o 
   1   7   6     5194.76     5354.46     85.34 o 
   2   7   6     3970.58     3844.29    198.97 o 
   3   7   6      276.50      280.18     21.69 o 
   4   7   6      835.90     1003.37    106.44 o 
   5   7   6       24.18       20.58     29.63 o 
   6   7   6        0.48       -8.18     20.18 o 
  -7   8   6      112.35      136.62     44.87 o 
  -6   8   6       32.55       22.87      9.31 o 
  -5   8   6      322.17      306.74     29.72 o 
  -4   8   6      641.40      629.81     41.62 o 
  -3   8   6      397.00      355.12     30.81 o 
  -2   8   6       98.52       86.03     16.09 o 
  -1   8   6      778.00      796.24     56.06 o 
   0   8   6      106.01      114.54     16.40 o 
   1   8   6      147.09      146.21     13.88 o 
   2   8   6     1582.72     1550.65    116.41 o 
   3   8   6      174.88      212.49     49.56 o 
   4   8   6       53.33       71.55     38.00 o 
   5   8   6        2.66       24.04     21.08 o 
   6   8   6      398.17      438.80     81.81 o 
  -7   9   6        6.67       32.75     20.99 o 
  -6   9   6      404.69      453.24     54.74 o 
  -5   9   6       33.75       27.92     11.94 o 
  -4   9   6      172.95      185.78     25.12 o 
  -3   9   6      473.75      487.15     38.77 o 
  -2   9   6     1893.66     1851.21     71.22 o 
  -1   9   6      221.75      339.43     41.84 o 
   0   9   6        6.59       20.22     13.94 o 
   1   9   6      149.69      186.66     16.81 o 
   2   9   6      419.40      437.48     47.24 o 
   3   9   6      206.97      309.77     60.47 o 
   4   9   6     1181.47     1097.98    117.81 o 
   5   9   6        3.84       -0.82     20.40 o 
   6   9   6        8.91      -12.25     31.67 o 
  -6  10   6       19.78        0.03     15.27 o 
  -5  10   6        8.45        8.84     17.97 o 
  -4  10   6     1434.68     1510.22     70.52 o 
  -3  10   6       24.15       28.15     13.06 o 
  -2  10   6      335.70      334.39     31.44 o 
  -1  10   6      837.68      796.05     48.54 o 
   0  10   6     2163.53     2251.68    103.26 o 
   1  10   6        5.41       17.90     16.55 o 
   2  10   6      145.42      154.21     31.74 o 
   3  10   6       97.62       80.79     33.44 o 
   4  10   6      393.46      419.71     76.82 o 
   5  10   6       10.70        5.29     28.58 o 
  -6  11   6      113.38      128.58     40.46 o 
  -5  11   6       24.11       18.49     16.77 o 
  -4  11   6      138.24      149.73     31.91 o 
  -3  11   6      482.99      440.63     38.73 o 
  -2  11   6      218.12      249.60     23.08 o 
  -1  11   6      552.22      501.50     49.83 o 
   0  11   6       24.29        8.30     12.33 o 
   1  11   6      383.59      509.96     53.74 o 
   2  11   6      361.21      353.66     49.21 o 
   3  11   6      105.81       84.80     37.63 o 
   4  11   6      284.19      297.08     68.36 o 
  -5  12   6       10.96       10.54     16.46 o 
  -4  12   6      155.51      193.64     39.22 o 
  -3  12   6      205.84      174.50     26.07 o 
  -2  12   6      128.95      103.39     47.70 o 
  -1  12   6       63.39       61.20     18.64 o 
   0  12   6       68.10       91.03     54.87 o 
   1  12   6      145.70      161.68     32.66 o 
   2  12   6      142.47      140.52     30.55 o 
   3  12   6        6.70       33.29     24.19 o 
  -3  13   6       11.71      -12.22     26.64 o 
  -2  13   6      248.36      290.02     74.21 o 
  -1  13   6      108.32      123.94     55.10 o 
   0  13   6      174.26      235.66     65.22 o 
   1  13   6      191.81      198.04     38.12 o 
   2  13   6      409.94      455.38     56.69 o 
  -9   0   7       19.47       23.84     30.33 o 
  -7   0   7     1991.05     2123.66    161.27 o 
  -5   0   7       14.81       25.43     19.43 o 
  -3   0   7      265.24      228.04     23.39 o 
  -1   0   7      497.93      519.48     45.89 o 
   1   0   7     8971.74     9478.76    192.71 o 
   3   0   7     3182.47     2871.29    132.77 o 
   5   0   7       37.53       42.12     22.92 o 
   7   0   7      118.49       73.93     25.54 o 
  -9   1   7       98.87      110.48     29.38 o 
  -8   1   7      134.16      157.75     26.73 o 
  -7   1   7       72.78       22.98     14.98 o 
  -6   1   7      100.53       84.57     21.12 o 
  -5   1   7      921.16      991.13     61.97 o 
  -4   1   7     1558.72     1571.01     78.62 o 
  -3   1   7     1875.49     1751.02     68.86 o 
  -2   1   7       63.24       65.99     14.54 o 
  -1   1   7      951.14      867.03     41.56 o 
   0   1   7      977.29     1162.02     45.79 o 
   1   1   7     9347.79     9653.03    136.22 o 
   2   1   7     1213.97     1366.49    117.99 o 
   3   1   7       30.44       38.74     20.90 o 
   4   1   7        2.97        0.27      7.55 o 
   5   1   7      189.96      176.63     28.91 o 
   6   1   7        5.99        4.64     11.50 o 
   7   1   7       23.60        4.18     19.68 o 
  -9   2   7        9.59        1.52     16.35 o 
  -8   2   7        0.02      -10.57     12.91 o 
  -7   2   7      149.17      194.06     22.19 o 
  -6   2   7      125.93      111.41     20.45 o 
  -5   2   7      621.77      721.16     27.98 o 
  -4   2   7     2146.02     2269.45     65.24 o 
  -3   2   7       39.35       53.74     16.38 o 
  -2   2   7      301.79      318.76    119.84 o 
  -1   2   7     2552.20     2598.98     73.14 o 
   0   2   7      259.54      313.86     19.43 o 
   1   2   7     1222.27     1239.92     38.41 o 
   2   2   7        6.59        8.25      5.80 o 
   3   2   7     7005.53     7386.96    228.69 o 
   4   2   7       17.63       21.84     19.10 o 
   5   2   7        0.50       -4.75     10.50 o 
   6   2   7        0.96      -11.45     13.56 o 
   7   2   7      156.47      124.20     27.94 o 
  -9   3   7        0.87       18.15     17.77 o 
  -8   3   7        2.04        8.41     15.43 o 
  -7   3   7       79.75      140.45     20.52 o 
  -6   3   7      171.02      113.14     17.15 o 
  -5   3   7     1318.41     1264.13     60.43 o 
  -4   3   7      526.73      597.01     43.91 o 
  -3   3   7     1240.44     1091.53     54.72 o 
  -2   3   7     2217.41     2251.65     75.28 o 
  -1   3   7    11631.35    11781.43    159.16 o 
   0   3   7       89.61       47.09     18.92 o 
   1   3   7     8280.41     8268.29     97.35 o 
   2   3   7      606.02      609.11     26.39 o 
   3   3   7      256.01      252.17     19.86 o 
   4   3   7      340.72      322.29     67.26 o 
   5   3   7      152.37      157.75     27.30 o 
   6   3   7       11.57        7.63     17.18 o 
   7   3   7       44.83       16.12     48.84 o 
  -9   4   7       10.59       30.12     44.04 o 
  -8   4   7       17.84       -1.61     17.83 o 
  -7   4   7     1065.73     1200.90     59.74 o 
  -6   4   7      202.21      213.37     25.10 o 
  -5   4   7      762.81      838.45     28.74 o 
  -4   4   7      226.07      227.46     22.86 o 
  -3   4   7     3116.26     3232.41     96.04 o 
  -2   4   7       24.81       90.55     26.60 o 
  -1   4   7      160.39      144.98     29.08 o 
   0   4   7     1303.40     1174.78     63.44 o 
   1   4   7     2043.77     2231.00     86.25 o 
   2   4   7        0.33        7.17      3.85 o 
   3   4   7     3003.26     2784.51     60.00 o 
   4   4   7     1668.75     1695.19     77.56 o 
   5   4   7       65.08       88.84     21.80 o 
   6   4   7      136.31      107.21     23.71 o 
   7   4   7      333.01      317.03     70.23 o 
  -8   5   7       37.73       35.30     20.09 o 
  -7   5   7        0.55       18.45     13.48 o 
  -6   5   7        1.12       18.29     14.42 o 
  -5   5   7     1099.10     1070.89     53.57 o 
  -4   5   7      583.58      531.76     36.79 o 
  -3   5   7       31.93       16.09      7.70 o 
  -2   5   7       33.95       21.45     10.26 o 
  -1   5   7      821.38      713.81     42.72 o 
   0   5   7       60.03       51.07     10.41 o 
   1   5   7     1145.61     1246.93     47.16 o 
   2   5   7       53.08       39.26      7.92 o 
   3   5   7     1101.46     1119.65     56.14 o 
   4   5   7      183.77      197.56     28.63 o 
   5   5   7     1858.26     1749.50    113.06 o 
   6   5   7        1.05       -6.14     23.81 o 
   7   5   7        4.42      -25.44     31.78 o 
  -8   6   7       34.03       38.88     19.27 o 
  -7   6   7        4.47       24.28     17.83 o 
  -6   6   7        1.38       12.86     11.59 o 
  -5   6   7     2437.92     2670.04     86.94 o 
  -4   6   7      205.11      200.50     23.43 o 
  -3   6   7     2795.30     2768.76     80.66 o 
  -2   6   7      554.22      494.21     43.56 o 
  -1   6   7     1164.75     1215.92     86.10 o 
   0   6   7      138.35      114.61     15.41 o 
   1   6   7     4055.38     4144.74     69.44 o 
   2   6   7       32.12       34.95     23.22 o 
   3   6   7     2833.66     2748.84     84.35 o 
   4   6   7       82.39       96.25     18.97 o 
   5   6   7       14.84       25.60     24.36 o 
   6   6   7       84.21      113.27     44.03 o 
  -8   7   7       85.48      125.63     49.96 o 
  -7   7   7       20.57       25.40     14.97 o 
  -6   7   7       45.72       91.83     25.14 o 
  -5   7   7      749.46      760.91     47.72 o 
  -4   7   7      310.41      327.74     31.69 o 
  -3   7   7      587.83      519.63     36.98 o 
  -2   7   7     1096.97      951.45     60.55 o 
  -1   7   7     2826.23     2637.38    103.20 o 
   0   7   7        6.59        7.71      7.51 o 
   1   7   7     5438.41     5256.78     78.80 o 
   2   7   7      155.99      195.26     43.33 o 
   3   7   7      526.68      514.97     71.75 o 
   4   7   7       98.66      129.01     44.42 o 
   5   7   7      178.90      154.11     52.69 o 
   6   7   7       60.55       14.55     20.76 o 
  -7   8   7      214.45      324.53     48.50 o 
  -6   8   7       42.43       43.47     13.07 o 
  -5   8   7      105.57       68.00     14.91 o 
  -4   8   7      434.47      377.24     34.38 o 
  -3   8   7       23.96       27.25     10.39 o 
  -2   8   7       91.49       62.74     25.98 o 
  -1   8   7       65.81       48.25     17.01 o 
   0   8   7      588.66      564.41     34.47 o 
   1   8   7      214.09      213.10     20.51 o 
   2   8   7       16.87        4.03     13.68 o 
   3   8   7     1027.43     1023.55    106.64 o 
   4   8   7      150.92      206.68     53.87 o 
   5   8   7       68.42       68.53     33.73 o 
   6   8   7      198.71      254.28     64.47 o 
  -7   9   7       39.25       37.37     15.72 o 
  -6   9   7       13.55       31.34     10.60 o 
  -5   9   7      206.46      213.85     27.12 o 
  -4   9   7       74.91       81.98     17.81 o 
  -3   9   7      410.75      423.77     36.56 o 
  -2   9   7      154.42      138.71     29.33 o 
  -1   9   7      833.15      843.69     64.58 o 
   0   9   7      193.79      149.87     20.63 o 
   1   9   7     1322.88     1297.62     81.69 o 
   2   9   7      139.72      101.00     34.68 o 
   3   9   7        1.48       17.47     25.60 o 
   4   9   7       76.52      139.01     45.30 o 
   5   9   7      126.12      100.55     43.17 o 
  -6  10   7        9.72       72.10     29.46 o 
  -5  10   7      143.06      156.90     24.83 o 
  -4  10   7      150.33      183.93     26.08 o 
  -3  10   7      121.08      115.71     20.78 o 
  -2  10   7      193.85      181.50     33.03 o 
  -1  10   7      868.17      828.72     66.89 o 
   0  10   7       23.06       41.86     31.34 o 
   1  10   7     1197.40     1237.55     83.26 o 
   2  10   7        1.13       46.22     30.31 o 
   3  10   7     1147.35     1414.42    133.45 o 
   4  10   7       84.71       78.96     38.79 o 
   5  10   7      165.49      120.41     46.75 o 
  -5  11   7       18.02       28.80     19.63 o 
  -4  11   7        8.44       26.48     12.94 o 
  -3  11   7      125.56      125.10     23.48 o 
  -2  11   7     1082.19      926.67     73.74 o 
  -1  11   7       36.89       32.95     12.59 o 
   0  11   7      546.78      470.08     52.31 o 
   1  11   7      427.51      476.44     53.14 o 
   2  11   7      389.61      414.50     69.85 o 
   3  11   7       19.80       15.09     27.00 o 
   4  11   7       31.00       53.12     36.58 o 
  -4  12   7       20.71       57.42     22.18 o 
  -3  12   7       94.84       82.99     24.83 o 
  -2  12   7      144.83      144.49     56.86 o 
  -1  12   7      129.18      102.87     25.53 o 
   0  12   7      439.26      467.88     53.72 o 
   1  12   7       22.86       53.04     19.26 o 
   2  12   7       93.18      146.26     48.52 o 
   3  12   7      141.89      176.04     46.63 o 
  -2  13   7      194.35      237.99     67.32 o 
  -1  13   7      421.00      496.20     95.45 o 
   0  13   7        5.46       58.30     34.35 o 
   1  13   7      409.06      394.58     53.97 o 
  -8   0   8      673.71      708.75     91.96 o 
  -6   0   8     1483.82     1463.02    121.17 o 
  -4   0   8     1190.28     1135.73    121.52 o 
  -2   0   8     8136.94     7757.77    196.27 o 
   0   0   8     6635.84     6884.78    173.07 o 
   2   0   8      106.79       85.22     23.46 o 
   4   0   8     1095.49      991.76     89.58 o 
   6   0   8       42.68       73.12     33.71 o 
  -9   1   8        0.42       15.70     45.35 o 
  -8   1   8       22.33       30.55     25.66 o 
  -7   1   8      319.38      329.07     43.76 o 
  -6   1   8     1354.09     1657.71    121.04 o 
  -5   1   8      977.63      997.63     42.87 o 
  -4   1   8      741.13      744.90     37.57 o 
  -3   1   8        8.58       16.87      7.18 o 
  -2   1   8     4702.09     4292.75    104.12 o 
  -1   1   8     6636.15     7092.85    125.13 o 
   0   1   8      120.65      125.68     26.16 o 
   1   1   8      776.93      782.73     47.62 o 
   2   1   8     2510.91     2691.62     80.48 o 
   3   1   8       79.28       58.46     11.19 o 
   4   1   8      145.79      176.04     27.44 o 
   5   1   8        0.04       21.85     15.54 o 
   6   1   8     1027.88      983.54     76.05 o 
   7   1   8       18.86       -4.87     14.68 o 
  -9   2   8       30.25       36.03     17.98 o 
  -8   2   8       12.86       -1.85     14.63 o 
  -7   2   8        6.34       36.31     19.10 o 
  -6   2   8       20.34       35.15     14.49 o 
  -5   2   8       92.05       81.80     12.81 o 
  -4   2   8      507.14      573.37     32.18 o 
  -3   2   8        0.56        3.79     16.03 o 
  -2   2   8     2213.74     2223.16     75.92 o 
  -1   2   8     2818.47     2885.97    127.88 o 
   0   2   8     8553.96     8427.91    135.90 o 
   1   2   8      354.90      340.98     27.08 o 
   2   2   8     2526.50     2446.57     97.81 o 
   3   2   8       16.51       30.66     17.77 o 
   4   2   8     1367.27     1314.19     71.58 o 
   5   2   8       49.79       75.99     30.29 o 
   6   2   8       22.32       36.80     14.85 o 
   7   2   8        0.22       -9.19     16.36 o 
  -9   3   8      168.02      161.61     36.07 o 
  -8   3   8      480.51      598.40     61.25 o 
  -7   3   8       32.88        8.05     16.46 o 
  -6   3   8       30.14       46.43     11.39 o 
  -5   3   8        2.28        2.77      4.76 o 
  -4   3   8      211.68      183.57     26.26 o 
  -3   3   8      486.13      530.52     90.02 o 
  -2   3   8     3223.71     2948.22     88.88 o 
  -1   3   8     2926.92     3141.38     87.78 o 
   0   3   8     1591.68     1699.77     61.95 o 
   1   3   8        8.60        3.62      6.37 o 
   2   3   8     4586.69     4718.69    104.28 o 
   3   3   8      127.68      172.42     39.45 o 
   4   3   8       45.50       72.57     20.61 o 
   5   3   8      364.78      432.09     47.12 o 
   6   3   8      870.14      824.64     68.57 o 
   7   3   8       14.41       -7.41     25.46 o 
  -8   4   8        0.46      -19.81     19.84 o 
  -7   4   8       36.46       67.03     15.86 o 
  -6   4   8      135.06      119.41     18.97 o 
  -5   4   8       23.37       33.81     12.19 o 
  -4   4   8      225.71      243.50     29.24 o 
  -3   4   8     1711.32     1713.97     96.62 o 
  -2   4   8     1418.35     1258.43     61.42 o 
  -1   4   8       28.37       33.13     31.48 o 
   0   4   8     9031.96     9347.40    298.98 o 
   1   4   8      705.83      777.23     40.70 o 
   2   4   8       26.63       38.20      9.88 o 
   3   4   8      246.96      241.78     23.30 o 
   4   4   8      113.36      106.35     21.91 o 
   5   4   8      495.04      486.27     73.70 o 
   6   4   8        8.30       26.24     30.42 o 
   7   4   8       15.53       34.64     22.33 o 
  -8   5   8       99.78      116.90     30.02 o 
  -7   5   8       10.21        7.62      8.00 o 
  -6   5   8      227.42      333.35     36.19 o 
  -5   5   8       80.82       87.40     16.36 o 
  -4   5   8      321.48      333.98     29.28 o 
  -3   5   8      349.70      366.16     36.61 o 
  -2   5   8     1026.72      917.93     56.69 o 
  -1   5   8      571.15      535.70     44.81 o 
   0   5   8      175.38      213.65     27.99 o 
   1   5   8       21.43       14.00      6.05 o 
   2   5   8     1606.98     1704.25     74.33 o 
   3   5   8      963.42     1060.49     58.49 o 
   4   5   8      406.45      354.00     37.82 o 
   5   5   8        8.43       52.99     39.06 o 
   6   5   8      386.64      408.70     77.20 o 
  -8   6   8        7.94       14.50     20.33 o 
  -7   6   8       57.69       29.57     15.11 o 
  -6   6   8      239.14      242.61     28.18 o 
  -5   6   8       79.47       89.90     18.41 o 
  -4   6   8        7.39        5.02     11.54 o 
  -3   6   8       10.65       14.46      9.87 o 
  -2   6   8      454.55      465.75     42.62 o 
  -1   6   8       55.59       64.68     13.24 o 
   0   6   8     6418.62     6438.37    256.09 o 
   1   6   8      153.00      132.07     20.05 o 
   2   6   8       14.21       20.02      7.74 o 
   3   6   8      128.09      178.15     24.83 o 
   4   6   8     1160.93     1170.87    115.27 o 
   5   6   8      516.56      640.00     94.09 o 
   6   6   8       18.98       15.34     26.95 o 
  -8   7   8      126.94      167.46     55.24 o 
  -7   7   8       31.05       41.61     15.46 o 
  -6   7   8        1.79       -6.53     13.38 o 
  -5   7   8       24.42        3.46     20.79 o 
  -4   7   8      133.84      135.87     21.83 o 
  -3   7   8      110.52      132.83     25.69 o 
  -2   7   8      917.03      766.82     58.09 o 
  -1   7   8      496.28      425.47     33.27 o 
   0   7   8      121.04      107.25     18.18 o 
   1   7   8      120.69      134.92     16.96 o 
   2   7   8     1335.21     1462.11    118.49 o 
   3   7   8      305.43      314.79     60.74 o 
   4   7   8       25.97       22.60     24.32 o 
   5   7   8      555.21      671.45    100.61 o 
   6   7   8      700.73      691.89    106.66 o 
  -7   8   8        0.16       18.10     11.79 o 
  -6   8   8        2.74       11.50     19.46 o 
  -5   8   8        0.35       12.14      9.38 o 
  -4   8   8      213.63      243.71     27.96 o 
  -3   8   8      187.09      100.96     40.68 o 
  -2   8   8     1161.23     1123.77     73.59 o 
  -1   8   8     2374.91     2492.32    107.23 o 
   0   8   8     1766.67     1847.47     80.42 o 
   1   8   8     1605.80     1697.56     74.34 o 
   2   8   8        4.59       12.55     17.05 o 
   3   8   8      273.44      288.85     58.96 o 
   4   8   8      143.18      178.87     53.29 o 
   5   8   8       20.74       51.01     35.95 o 
  -7   9   8       49.74       38.70     27.81 o 
  -6   9   8      497.15      568.02     46.07 o 
  -5   9   8      188.57      202.91     27.26 o 
  -4   9   8      614.83      608.19     45.38 o 
  -3   9   8       52.19       45.37     14.62 o 
  -2   9   8      982.91      930.00     68.93 o 
  -1   9   8      194.81      206.18     34.70 o 
   0   9   8       90.69      112.49     23.58 o 
   1   9   8       46.89       88.44     34.35 o 
   2   9   8      574.95      613.58     82.89 o 
   3   9   8        0.63       22.93     24.44 o 
   4   9   8        0.42      -17.64     22.72 o 
   5   9   8      117.35      140.01     49.24 o 
  -6  10   8       83.98      122.68     32.54 o 
  -5  10   8       64.83       56.66     16.71 o 
  -4  10   8      255.94      241.65     31.05 o 
  -3  10   8      586.06      575.64     56.40 o 
  -2  10   8      489.90      560.33     55.93 o 
  -1  10   8       49.20       23.13     17.44 o 
   0  10   8      653.12      656.48     48.95 o 
   1  10   8       78.55      133.67     39.89 o 
   2  10   8      169.80      185.84     53.11 o 
   3  10   8      109.28      152.13     48.73 o 
   4  10   8      687.39      783.89    109.93 o 
  -5  11   8      204.84      247.73     45.56 o 
  -4  11   8        3.99        9.02     11.21 o 
  -3  11   8       76.75       85.69     23.85 o 
  -2  11   8      424.36      375.56     48.66 o 
  -1  11   8      371.32      349.87     35.75 o 
   0  11   8       58.01       46.30     20.99 o 
   1  11   8      106.67      130.39     31.19 o 
   2  11   8      352.06      432.81     76.33 o 
   3  11   8      126.42      149.47     48.39 o 
  -4  12   8      113.49      180.79     39.17 o 
  -3  12   8       45.87       31.81     16.37 o 
  -2  12   8       42.45       54.08     19.02 o 
  -1  12   8        1.00        1.44     18.27 o 
   0  12   8      703.98      682.80     68.09 o 
   1  12   8       10.53       19.28     15.13 o 
   2  12   8       10.31       29.92     30.80 o 
  -1  13   8       25.45       34.12     27.04 o 
  -9   0   9        9.49      -24.10     31.79 o 
  -7   0   9       13.02      -15.35     30.49 o 
  -5   0   9       15.22       15.68     13.71 o 
  -3   0   9    10797.04    10646.63    259.13 o 
  -1   0   9      885.19      879.51     68.05 o 
   1   0   9     9020.43     8959.29    213.72 o 
   3   0   9      542.45      516.02     55.39 o 
   5   0   9     2201.56     2193.66    151.19 o 
   7   0   9      336.22      364.04     71.40 o 
  -9   1   9       22.80       18.91     16.79 o 
  -8   1   9        1.17      -32.81     53.21 o 
  -7   1   9      251.75      206.07     34.17 o 
  -6   1   9        3.60       13.27     13.14 o 
  -5   1   9      118.85      194.72     20.35 o 
  -4   1   9       12.14       19.54      9.97 o 
  -3   1   9       25.17       42.46     13.60 o 
  -2   1   9      662.18      672.22    110.53 o 
  -1   1   9    10392.48    10215.96    179.79 o 
   0   1   9     2109.19     2222.70     74.81 o 
   1   1   9      133.32      111.95     18.83 o 
   2   1   9      445.49      456.73     36.00 o 
   3   1   9     1921.04     2023.21     78.50 o 
   4   1   9      386.05      424.21     43.92 o 
   5   1   9      443.77      514.55     52.22 o 
   6   1   9      113.78      110.87     28.63 o 
   7   1   9        2.08      -19.57     19.30 o 
  -9   2   9      131.22      165.45     38.99 o 
  -8   2   9        4.34       -0.39     14.73 o 
  -7   2   9      298.82      390.69     66.55 o 
  -6   2   9      292.66      266.03     50.19 o 
  -5   2   9     1322.43     1250.08     50.14 o 
  -4   2   9       51.44       47.91     17.17 o 
  -3   2   9     1572.90     1456.80     68.37 o 
  -2   2   9      580.39      547.04     39.89 o 
  -1   2   9       14.34        4.95      7.60 o 
   0   2   9        5.10        9.01      6.03 o 
   1   2   9      455.03      517.20     47.73 o 
   2   2   9        8.68       20.78     18.47 o 
   3   2   9      411.81      404.91     38.91 o 
   4   2   9        6.33       18.79     23.62 o 
   5   2   9      604.08      557.97     54.51 o 
   6   2   9       19.84       23.69     14.95 o 
   7   2   9      561.83      664.98     69.19 o 
  -8   3   9       13.46       16.97     23.08 o 
  -7   3   9        2.36      -29.33     19.55 o 
  -6   3   9      495.54      490.45     66.04 o 
  -5   3   9      598.28      762.00     75.34 o 
  -4   3   9      441.13      423.21     38.57 o 
  -3   3   9     1311.84     1372.66     66.99 o 
  -2   3   9        0.12        6.90      8.77 o 
  -1   3   9     2940.43     2831.75     86.97 o 
   0   3   9      421.43      462.24     52.03 o 
   1   3   9      815.27      735.47     43.42 o 
   2   3   9       17.25       18.27     10.61 o 
   3   3   9     4161.41     4315.87    114.19 o 
   4   3   9      246.01      220.06     31.65 o 
   5   3   9      653.44      727.32     62.77 o 
   6   3   9        7.22       -2.07     23.80 o 
  -8   4   9       98.04       59.12     23.69 o 
  -7   4   9       31.67       76.83     17.33 o 
  -6   4   9       50.22       17.60     18.46 o 
  -5   4   9       58.08       76.41     20.56 o 
  -4   4   9       72.84       84.65     27.61 o 
  -3   4   9     4505.09     4255.71    240.89 o 
  -2   4   9      354.34      309.46     87.76 o 
  -1   4   9      404.01      385.43     32.91 o 
   0   4   9       46.67       43.76     13.60 o 
   1   4   9     1746.27     1724.95     66.53 o 
   2   4   9      416.14      460.36     39.33 o 
   3   4   9        7.33       -4.36     15.85 o 
   4   4   9       18.19        9.63      8.71 o 
   5   4   9      919.57     1007.90     72.47 o 
   6   4   9        0.13       -5.43     29.61 o 
  -8   5   9        3.29        2.69     17.89 o 
  -7   5   9       31.18       37.06     14.81 o 
  -6   5   9       38.50       72.91     17.03 o 
  -5   5   9      445.43      576.92     40.84 o 
  -4   5   9        0.91       15.70     12.52 o 
  -3   5   9      239.08      244.37     50.18 o 
  -2   5   9      252.72      199.91     26.63 o 
  -1   5   9     1084.23      942.57     52.55 o 
   0   5   9      345.03      352.76     31.40 o 
   1   5   9       47.85       37.31     10.20 o 
   2   5   9      521.79      647.29     39.55 o 
   3   5   9      359.94      347.31     60.89 o 
   4   5   9       13.24       22.68     29.25 o 
   5   5   9      655.40      821.07    105.75 o 
   6   5   9        1.86       23.97     26.76 o 
  -8   6   9        8.34       25.06     13.78 o 
  -7   6   9      183.97      205.54     27.57 o 
  -6   6   9      109.26      134.65     23.00 o 
  -5   6   9     1055.29     1081.54     58.39 o 
  -4   6   9        0.10        8.09     10.48 o 
  -3   6   9     1128.25     1192.26     69.17 o 
  -2   6   9       12.72        3.18     10.18 o 
  -1   6   9       70.71       77.26     18.67 o 
   0   6   9        5.51       14.53      9.99 o 
   1   6   9      260.27      276.71     26.35 o 
   2   6   9       35.12       34.99     10.27 o 
   3   6   9      123.09      140.12     23.76 o 
   4   6   9        8.77       -7.00     22.67 o 
   5   6   9     1258.25     1279.88    134.68 o 
   6   6   9        7.33       32.00     31.46 o 
  -7   7   9        5.79       31.62     13.24 o 
  -6   7   9       45.91       19.57     11.09 o 
  -5   7   9      239.22      280.03     30.86 o 
  -4   7   9      636.51      637.67     53.30 o 
  -3   7   9      222.60      224.75     32.58 o 
  -2   7   9      513.02      524.41     39.24 o 
  -1   7   9     2272.89     2429.07    124.21 o 
   0   7   9      367.87      376.45     33.14 o 
   1   7   9       11.02        6.50      6.88 o 
   2   7   9      912.60      964.07    100.63 o 
   3   7   9     1074.65     1143.20    115.27 o 
   4   7   9      125.34      168.41     50.14 o 
   5   7   9      139.02      140.17     46.56 o 
  -7   8   9        0.72        5.11     10.79 o 
  -6   8   9      505.52      509.81     43.80 o 
  -5   8   9       72.74       91.18     20.18 o 
  -4   8   9        6.74       29.04     14.62 o 
  -3   8   9      508.79      560.48     53.02 o 
  -2   8   9      313.03      319.17     39.71 o 
  -1   8   9      254.65      307.26     30.74 o 
   0   8   9      162.74      130.54     20.40 o 
   1   8   9      999.89     1026.33    101.48 o 
   2   8   9        0.12       42.75     29.75 o 
   3   8   9       12.69       38.86     30.08 o 
   4   8   9      565.37      623.21     95.86 o 
   5   8   9      257.67      287.19     72.74 o 
  -6   9   9        1.62       16.28     14.29 o 
  -5   9   9      167.41      179.22     25.69 o 
  -4   9   9       89.27       97.28     43.54 o 
  -3   9   9      133.57       97.13     25.89 o 
  -2   9   9      184.73      187.55     34.56 o 
  -1   9   9     1610.72     1737.51     71.02 o 
   0   9   9      213.52      197.97     45.90 o 
   1   9   9        5.27        9.34     13.56 o 
   2   9   9      127.41      210.25     52.72 o 
   3   9   9      948.08     1060.79    118.03 o 
   4   9   9       78.47      131.94     47.65 o 
  -6  10   9        0.84       10.20     31.38 o 
  -5  10   9       69.00       53.48     15.47 o 
  -4  10   9      118.94      138.44     30.33 o 
  -3  10   9     1353.77     1509.25     93.55 o 
  -2  10   9       28.72       33.17     16.56 o 
  -1  10   9        6.93        6.47      8.19 o 
   0  10   9      330.22      293.63     34.53 o 
   1  10   9      801.26      790.23     94.58 o 
   2  10   9      123.37      106.93     38.06 o 
   3  10   9       42.80       93.12     39.67 o 
  -5  11   9        1.67       23.13     17.94 o 
  -4  11   9      189.35      188.42     35.75 o 
  -3  11   9       50.27       63.09     26.32 o 
  -2  11   9       14.98        2.62     11.77 o 
  -1  11   9      441.38      423.75     53.23 o 
   0  11   9      262.32      299.44     44.97 o 
   1  11   9       80.27       84.18     35.57 o 
   2  11   9      636.35      609.56     93.67 o 
   3  11   9      195.95      253.68     64.05 o 
  -3  12   9      206.16      251.88     41.42 o 
  -2  12   9        5.21        1.79     16.52 o 
  -1  12   9       11.26       27.00     15.75 o 
   0  12   9       28.03       22.46     29.24 o 
   1  12   9      221.80      190.02     48.65 o 
  -8   0  10        0.65        2.62     20.01 o 
  -6   0  10      291.65      360.04     65.61 o 
  -4   0  10        8.31       -4.42     14.12 o 
  -2   0  10     2378.47     2255.57    116.31 o 
   0   0  10      257.53      257.27     38.67 o 
   2   0  10     3989.89     4172.22    160.23 o 
   4   0  10     2570.74     2588.34    156.75 o 
   6   0  10      111.89       82.36     37.89 o 
  -8   1  10       63.37       96.66     26.81 o 
  -7   1  10       64.57       45.41     27.05 o 
  -6   1  10      383.17      318.54     61.74 o 
  -5   1  10        5.98      -15.20     15.00 o 
  -4   1  10     3008.16     3117.41    110.41 o 
  -3   1  10        6.94        7.03      9.75 o 
  -2   1  10      247.45      213.41     27.43 o 
  -1   1  10      585.56      599.56     94.57 o 
   0   1  10      557.35      525.64     43.82 o 
   1   1  10       34.65       28.13     11.02 o 
   2   1  10     1825.22     1809.05     74.10 o 
   3   1  10      937.56      964.11     57.23 o 
   4   1  10      585.25      575.44     63.71 o 
   5   1  10       75.17       63.52     21.28 o 
   6   1  10      355.09      410.93     54.03 o 
  -8   2  10        2.31       12.42     14.59 o 
  -7   2  10      127.12       94.13     24.32 o 
  -6   2  10     1047.32     1172.85     78.59 o 
  -5   2  10       21.34       42.49     16.17 o 
  -4   2  10       50.04       67.51     17.46 o 
  -3   2  10      245.43      312.21     48.59 o 
  -2   2  10     1162.03     1005.14     57.04 o 
  -1   2  10        0.27       16.05     15.50 o 
   0   2  10       37.68       70.25     15.40 o 
   1   2  10      113.25      104.59     18.37 o 
   2   2  10     2143.38     2356.82     84.40 o 
   3   2  10      213.05      203.99     26.44 o 
   4   2  10     1671.66     1807.75     92.28 o 
   5   2  10        0.14        5.08     11.36 o 
   6   2  10       96.57      135.23     33.01 o 
  -8   3  10       13.40      -14.82     23.05 o 
  -7   3  10       48.26       28.38     21.64 o 
  -6   3  10        5.92      -21.85     19.98 o 
  -5   3  10       66.69       72.03     18.24 o 
  -4   3  10     1889.83     1890.24     88.70 o 
  -3   3  10      403.90      382.00     37.45 o 
  -2   3  10      401.23      370.72     35.20 o 
  -1   3  10       94.42      100.52     18.93 o 
   0   3  10     3951.87     3889.30    104.26 o 
   1   3  10      777.87      737.19     45.47 o 
   2   3  10      377.22      347.86     33.29 o 
   3   3  10        8.77       15.66     21.40 o 
   4   3  10      621.27      696.88     73.22 o 
   5   3  10        1.73       17.10     18.75 o 
   6   3  10      229.90      232.07     39.90 o 
  -8   4  10       62.11       58.18     25.11 o 
  -7   4  10       42.44       56.83     27.37 o 
  -6   4  10       18.41       36.69     21.04 o 
  -5   4  10      269.43      250.54     48.09 o 
  -4   4  10      564.61      649.69     52.04 o 
  -3   4  10      131.64      160.73     37.85 o 
  -2   4  10     1872.87     1782.64     77.57 o 
  -1   4  10      428.59      407.68     66.16 o 
   0   4  10     1389.01     1349.93     63.83 o 
   1   4  10      462.00      446.57     36.58 o 
   2   4  10     3853.55     4054.38    107.62 o 
   3   4  10      100.36      109.29     19.44 o 
   4   4  10     1240.44     1284.98     76.72 o 
   5   4  10       68.29       81.77     23.95 o 
   6   4  10       10.17       62.58     41.75 o 
  -8   5  10        6.92        1.66     43.51 o 
  -7   5  10       18.09       12.31      9.80 o 
  -6   5  10       61.07       41.65     16.55 o 
  -5   5  10        0.25        3.25     10.65 o 
  -4   5  10      553.95      608.23     49.65 o 
  -3   5  10        9.06      -16.56     14.12 o 
  -2   5  10     1160.99     1139.61     89.35 o 
  -1   5  10       61.86       40.33     12.48 o 
   0   5  10      812.85      799.49     48.81 o 
   1   5  10      100.13       85.26     18.66 o 
   2   5  10      133.35      134.87     51.54 o 
   3   5  10        2.06       40.96     30.26 o 
   4   5  10      174.16      148.18     26.26 o 
   5   5  10       20.14       34.11     33.34 o 
   6   5  10      163.40      164.59     59.93 o 
  -7   6  10       18.15       21.05      9.96 o 
  -6   6  10      372.88      463.73     47.91 o 
  -5   6  10      200.95      173.36     47.58 o 
  -4   6  10        0.12        2.44     14.49 o 
  -3   6  10       11.19       18.14      9.88 o 
  -2   6  10     1801.06     1945.83     90.24 o 
  -1   6  10        4.47        4.67     12.58 o 
   0   6  10       10.35       19.95     13.66 o 
   1   6  10      507.18      567.08     41.89 o 
   2   6  10     1490.16     1670.56    127.47 o 
   3   6  10      147.43      188.90     50.55 o 
   4   6  10      628.33      645.74     90.87 o 
   5   6  10        0.48       55.69     39.42 o 
  -7   7  10       55.22       76.56     21.53 o 
  -6   7  10        0.16        6.32     13.30 o 
  -5   7  10        0.96       16.40     18.39 o 
  -4   7  10     1051.91     1070.19     71.05 o 
  -3   7  10       74.98       80.37     17.77 o 
  -2   7  10      328.01      392.15     39.60 o 
  -1   7  10      534.46      413.89     40.51 o 
   0   7  10     1889.98     1828.71     75.16 o 
   1   7  10      477.16      534.00     37.91 o 
   2   7  10      279.19      288.50     40.60 o 
   3   7  10       49.83       88.24     38.00 o 
   4   7  10      270.81      348.44     74.47 o 
   5   7  10       17.36       21.04     23.50 o 
  -7   8  10        1.65      -17.87     11.91 o 
  -6   8  10       61.26       54.91     33.85 o 
  -5   8  10      107.49       89.02     21.40 o 
  -4   8  10        2.92       26.71     15.37 o 
  -3   8  10       55.56       61.25     21.31 o 
  -2   8  10        9.09        8.67     10.45 o 
  -1   8  10      469.38      424.55     53.05 o 
   0   8  10       12.82       12.19     11.39 o 
   1   8  10      240.42      231.20     51.53 o 
   2   8  10      391.25      425.26     74.16 o 
   3   8  10       43.02       58.15     36.04 o 
   4   8  10      644.42      772.48    111.66 o 
  -6   9  10       79.53       74.05     18.68 o 
  -5   9  10        4.26       10.99     17.90 o 
  -4   9  10      434.07      508.94     52.10 o 
  -3   9  10        0.83       -7.23     14.38 o 
  -2   9  10       33.34       29.87     21.77 o 
  -1   9  10      496.86      460.87     46.81 o 
   0   9  10      315.52      314.51     58.79 o 
   1   9  10      157.99      184.03     33.63 o 
   2   9  10      460.69      510.76     81.80 o 
   3   9  10        5.58       35.98     31.99 o 
   4   9  10      236.28      255.37     64.04 o 
  -5  10  10       28.77       16.55     15.17 o 
  -4  10  10        1.75       -8.76     12.53 o 
  -3  10  10        2.12       37.02     38.77 o 
  -2  10  10      574.66      616.16     47.78 o 
  -1  10  10       57.36       34.84     30.12 o 
   0  10  10       42.98        6.66     14.93 o 
   1  10  10      396.17      410.18     71.75 o 
   2  10  10      913.26      996.95    115.33 o 
   3  10  10        6.70       25.06     26.60 o 
  -4  11  10      304.18      309.63     44.63 o 
  -3  11  10      497.94      453.88     56.62 o 
  -2  11  10        1.13       -6.96     15.65 o 
  -1  11  10      271.94      259.77     45.00 o 
   0  11  10       35.07       41.75     19.76 o 
   1  11  10        0.42       12.03     20.79 o 
   2  11  10       58.90      103.33     38.95 o 
  -2  12  10      259.70      199.53     40.02 o 
  -1  12  10       33.66       15.68     20.99 o 
   0  12  10       12.55       54.07     33.48 o 
  -7   0  11      123.09      113.12     41.05 o 
  -5   0  11      417.74      404.78     58.50 o 
  -3   0  11      892.57      834.55     80.26 o 
  -1   0  11     5019.07     5058.82    176.12 o 
   1   0  11     2470.88     2274.93    123.20 o 
   3   0  11      215.93      202.53     38.49 o 
   5   0  11      210.30      177.96     48.22 o 
  -8   1  11       16.53       18.40     13.96 o 
  -7   1  11      117.35      130.50     29.74 o 
  -6   1  11        2.98      -19.22     16.07 o 
  -5   1  11      130.93      209.79     41.85 o 
  -4   1  11       15.12       21.18     12.42 o 
  -3   1  11      874.74      795.28     53.81 o 
  -2   1  11       37.61       34.97     24.08 o 
  -1   1  11      695.35      592.97     45.53 o 
   0   1  11      251.75      233.48     27.80 o 
   1   1  11     1175.40     1372.01     65.36 o 
   2   1  11       47.91       61.47     17.29 o 
   3   1  11     2336.08     2443.79     95.65 o 
   4   1  11       41.51       46.25     17.52 o 
   5   1  11        6.87       22.37     14.38 o 
   6   1  11       34.07       78.47     26.92 o 
  -8   2  11       26.41       -7.12     18.62 o 
  -7   2  11        0.89      -24.14     19.95 o 
  -6   2  11       61.86       24.79     16.93 o 
  -5   2  11      242.53      279.27     38.78 o 
  -4   2  11      458.32      429.18     43.13 o 
  -3   2  11      789.61      917.83     58.95 o 
  -2   2  11       10.56        0.28      9.15 o 
  -1   2  11     1907.39     1762.71     76.73 o 
   0   2  11       92.16       77.82     18.28 o 
   1   2  11     3221.97     3074.31    101.17 o 
   2   2  11      118.77      114.99     21.42 o 
   3   2  11      185.05      223.60     30.48 o 
   4   2  11        0.23        2.08     15.23 o 
   5   2  11      224.25      193.09     35.55 o 
   6   2  11       40.60       59.80     25.64 o 
  -8   3  11        8.02       -9.78     19.96 o 
  -7   3  11      404.85      447.30     53.70 o 
  -6   3  11       47.16       37.41     16.77 o 
  -5   3  11      384.13      507.46     50.15 o 
  -4   3  11       45.35       62.29     34.82 o 
  -3   3  11      905.26      842.35     56.74 o 
  -2   3  11        2.67       10.43     14.54 o 
  -1   3  11      248.37      197.28     26.57 o 
   0   3  11        4.00       -2.77      9.89 o 
   1   3  11     4470.85     4480.23    119.47 o 
   2   3  11        5.01        0.21     20.49 o 
   3   3  11     1187.38     1232.94     66.44 o 
   4   3  11      102.44      106.43     26.24 o 
   5   3  11        0.69        5.47     10.47 o 
   6   3  11       10.39       47.55     31.12 o 
  -8   4  11        6.05       10.33     17.69 o 
  -7   4  11        6.13       -3.92     26.37 o 
  -6   4  11        1.88      -22.31     35.87 o 
  -5   4  11     1102.71     1082.55     75.58 o 
  -4   4  11       26.11       33.77     15.05 o 
  -3   4  11       43.98       15.82     10.49 o 
  -2   4  11     1052.79     1006.79     62.37 o 
  -1   4  11      521.29      424.14     38.95 o 
   0   4  11       27.21       30.30     23.34 o 
   1   4  11     1549.49     1582.80     78.90 o 
   2   4  11      386.06      430.61     38.27 o 
   3   4  11      295.63      312.00     28.59 o 
   4   4  11      197.87      220.23     34.23 o 
   5   4  11      433.51      423.18     79.26 o 
  -8   5  11       11.01       -0.26     15.42 o 
  -7   5  11      199.59      258.25     51.99 o 
  -6   5  11       34.51       42.61     26.22 o 
  -5   5  11        6.04        5.44     38.63 o 
  -4   5  11        0.82      -27.55     26.22 o 
  -3   5  11       61.51       71.28     18.37 o 
  -2   5  11        9.87       28.93     12.73 o 
  -1   5  11      214.39      170.60     24.93 o 
   0   5  11       15.92       14.45      8.42 o 
   1   5  11       67.91       71.40     42.50 o 
   2   5  11        4.57        7.86      9.24 o 
   3   5  11     1676.84     1689.35    141.82 o 
   4   5  11       22.11       21.30     24.12 o 
   5   5  11      146.54      162.36     57.13 o 
  -7   6  11       25.48       91.39     38.82 o 
  -6   6  11        3.60       26.82     24.39 o 
  -5   6  11      625.41      704.58     81.06 o 
  -4   6  11      126.61       80.61     29.62 o 
  -3   6  11      154.70      185.17     29.61 o 
  -2   6  11      100.30      107.26     24.17 o 
  -1   6  11     1567.35     1580.01    104.12 o 
   0   6  11      398.52      330.61     34.45 o 
   1   6  11     1594.62     1554.50     70.26 o 
   2   6  11      107.80       94.65     36.73 o 
   3   6  11      333.86      493.19     80.00 o 
   4   6  11      420.77      467.82     83.29 o 
   5   6  11        8.39       65.78     41.83 o 
  -7   7  11      134.64      165.78     30.15 o 
  -6   7  11        2.63      -13.62     12.89 o 
  -5   7  11      136.47      160.84     36.23 o 
  -4   7  11       93.40       94.46     20.99 o 
  -3   7  11      293.79      272.28     34.84 o 
  -2   7  11        8.75       33.89     16.23 o 
  -1   7  11      200.86      196.44     27.93 o 
   0   7  11      578.75      614.45     61.86 o 
   1   7  11      826.56      830.11     96.27 o 
   2   7  11        4.04       -9.24     22.22 o 
   3   7  11      632.26      696.68     97.81 o 
   4   7  11      622.12      639.91     97.41 o 
  -6   8  11       62.55      111.06     27.60 o 
  -5   8  11       32.49       52.25     16.89 o 
  -4   8  11      220.20      247.74     39.22 o 
  -3   8  11      172.03      149.28     23.53 o 
  -2   8  11      863.85      642.43     57.94 o 
  -1   8  11      333.74      287.29     34.70 o 
   0   8  11        5.45       31.08     26.88 o 
   1   8  11      373.95      370.33     66.35 o 
   2   8  11      190.43      211.31     54.42 o 
   3   8  11       18.24       51.90     34.22 o 
   4   8  11        1.27       22.31     25.04 o 
  -6   9  11       53.61       63.74     23.47 o 
  -5   9  11       63.20      115.37     29.65 o 
  -4   9  11        0.71        8.66     16.31 o 
  -3   9  11      214.05      183.81     26.09 o 
  -2   9  11       16.93       61.51     21.05 o 
  -1   9  11      324.69      361.94     39.21 o 
   0   9  11       13.77        2.20     14.17 o 
   1   9  11      576.49      623.64     62.37 o 
   2   9  11      209.78      270.61     61.68 o 
   3   9  11      321.50      353.60     74.03 o 
  -5  10  11      120.14      144.57     32.94 o 
  -4  10  11      165.92      175.84     43.56 o 
  -3  10  11       84.11       72.67     21.29 o 
  -2  10  11      139.24      112.52     22.79 o 
  -1  10  11      580.45      662.81     88.08 o 
   0  10  11       41.64       43.51     23.49 o 
   1  10  11      623.84      834.68    104.23 o 
   2  10  11       95.73      186.25     54.94 o 
  -3  11  11      130.62      121.35     33.90 o 
  -2  11  11        0.17        3.52     17.42 o 
  -1  11  11      129.50       86.29     37.77 o 
   0  11  11      700.56      755.38     70.33 o 
   1  11  11       66.62      122.35     46.86 o 
  -8   0  12      160.19      185.27     55.04 o 
  -6   0  12       18.55       83.16     34.62 o 
  -4   0  12      626.98      556.70     70.09 o 
  -2   0  12     1206.92     1173.86     94.34 o 
   0   0  12      483.37      480.92     57.31 o 
   2   0  12     1997.45     1930.01    126.16 o 
   4   0  12      125.86      114.76     38.64 o 
  -8   1  12       26.09       33.79     15.17 o 
  -7   1  12      316.21      315.72     44.07 o 
  -6   1  12      344.79      301.79     43.53 o 
  -5   1  12       64.96       36.95     11.66 o 
  -4   1  12       13.40       10.20     28.27 o 
  -3   1  12      953.15      895.47     71.45 o 
  -2   1  12     2206.90     2098.25     87.39 o 
  -1   1  12     1416.85     1452.19    159.75 o 
   0   1  12     2676.84     2456.37     93.79 o 
   1   1  12        1.01        0.00     12.54 o 
   2   1  12       24.82       21.90     12.64 o 
   3   1  12       17.16       25.83     14.09 o 
   4   1  12      340.81      383.26     48.50 o 
   5   1  12        6.10       30.86     21.88 o 
  -8   2  12       98.75       68.53     23.59 o 
  -7   2  12        4.76      -20.83     15.48 o 
  -6   2  12       47.77      146.23     30.16 o 
  -5   2  12       17.30       34.62     16.13 o 
  -4   2  12      282.55      284.62     35.94 o 
  -3   2  12       81.16       67.96     38.61 o 
  -2   2  12      213.49      151.29     24.12 o 
  -1   2  12     1582.44     1566.74     74.35 o 
   0   2  12       21.17       36.70     14.35 o 
   1   2  12      823.16      829.11    136.73 o 
   2   2  12     1539.80     1606.13     77.21 o 
   3   2  12       38.82       39.56     13.99 o 
   4   2  12       68.30       93.64     26.44 o 
   5   2  12       86.98       93.46     26.95 o 
  -8   3  12        3.40       -0.02     15.85 o 
  -7   3  12        6.95        0.83     13.48 o 
  -6   3  12       14.79      -12.98     19.58 o 
  -5   3  12        0.44       -4.61     16.54 o 
  -4   3  12      476.65      620.83     72.84 o 
  -3   3  12       48.46       55.14     15.03 o 
  -2   3  12      714.18      682.32     61.95 o 
  -1   3  12     1099.74      982.06     61.61 o 
   0   3  12     3666.42     3441.04    111.43 o 
   1   3  12        3.42        7.09      9.78 o 
   2   3  12       40.68       40.82     14.95 o 
   3   3  12      188.46      217.63     42.42 o 
   4   3  12     1065.81     1098.26     79.50 o 
   5   3  12        7.91        3.84     14.00 o 
  -7   4  12        7.32       -2.97     20.94 o 
  -6   4  12      253.63      343.76     44.70 o 
  -5   4  12      112.28      125.49     49.86 o 
  -4   4  12      515.41      560.54     52.50 o 
  -3   4  12        5.37        6.07     11.05 o 
  -2   4  12     1705.84     1597.70    115.40 o 
  -1   4  12      562.63      540.28     45.85 o 
   0   4  12      501.22      564.62     45.39 o 
   1   4  12       50.18       48.37     14.89 o 
   2   4  12      425.81      451.94     41.25 o 
   3   4  12       27.48       52.12     19.63 o 
   4   4  12       24.83       57.03     36.85 o 
   5   4  12        4.23       63.56     36.96 o 
  -7   5  12       18.45        9.28     22.41 o 
  -6   5  12       15.15        9.31     23.34 o 
  -5   5  12        4.72        6.04     19.15 o 
  -4   5  12       54.70       50.78     18.37 o 
  -3   5  12      145.12      135.19     25.17 o 
  -2   5  12      352.35      337.34     37.50 o 
  -1   5  12        0.49       -5.52     10.24 o 
   0   5  12     1324.48     1359.44     70.10 o 
   1   5  12        0.90      -16.08     18.48 o 
   2   5  12      175.44      102.06     37.50 o 
   3   5  12       52.83       44.34     25.46 o 
   4   5  12       33.89       65.81     34.08 o 
  -7   6  12        0.30       18.00     17.43 o 
  -6   6  12       18.09       13.07     16.13 o 
  -5   6  12       47.17       10.93     14.99 o 
  -4   6  12       31.46       25.31     12.21 o 
  -3   6  12       22.22       -6.63      9.65 o 
  -2   6  12     1814.52     1791.56     87.70 o 
  -1   6  12       12.40       19.95     12.65 o 
   0   6  12      247.28      272.57     32.46 o 
   1   6  12       18.76       20.23     10.82 o 
   2   6  12      757.86      929.35    101.49 o 
   3   6  12       17.37       -2.13     26.91 o 
   4   6  12       41.21       27.04     28.59 o 
  -6   7  12        7.65      -19.84     17.31 o 
  -5   7  12        6.50       11.61     18.56 o 
  -4   7  12      323.33      380.96     44.19 o 
  -3   7  12      167.59      178.23     30.98 o 
  -2   7  12      364.33      388.22     41.35 o 
  -1   7  12        1.69        4.15     20.11 o 
   0   7  12     1629.27     1749.55     80.71 o 
   1   7  12      458.05      379.09     67.77 o 
   2   7  12        3.29       -7.31     21.50 o 
   3   7  12       35.79       52.06     31.27 o 
   4   7  12      484.94      491.19     89.89 o 
  -6   8  12      155.39      236.41     85.95 o 
  -5   8  12       37.98       30.64     44.21 o 
  -4   8  12      105.04       81.52     25.34 o 
  -3   8  12        0.28       -3.51     12.02 o 
  -2   8  12       38.10       65.82     27.14 o 
  -1   8  12      383.99      337.47     38.51 o 
   0   8  12        7.51        8.66     18.64 o 
   1   8  12       15.24       -4.23     20.28 o 
   2   8  12      242.06      328.06     68.15 o 
   3   8  12      187.32      222.07     56.38 o 
  -5   9  12       56.58       55.42     24.80 o 
  -4   9  12        3.48       -0.29     11.28 o 
  -3   9  12       77.79       59.94     19.35 o 
  -2   9  12      429.88      429.93     57.37 o 
  -1   9  12       12.10       54.72     32.61 o 
   0   9  12      492.45      612.57     89.29 o 
   1   9  12       15.49       22.70     20.87 o 
   2   9  12       34.99       51.88     31.92 o 
  -4  10  12       73.56       42.06     14.43 o 
  -3  10  12        3.86       -2.05     24.63 o 
  -2  10  12      331.39      319.49     64.49 o 
  -1  10  12       78.69       74.86     33.96 o 
   0  10  12       86.07      124.27     45.22 o 
   1  10  12        1.34       11.03     16.14 o 
  -7   0  13       78.50       91.61     35.77 o 
  -5   0  13      867.47     1056.65    106.17 o 
  -3   0  13     1996.79     2010.71    132.89 o 
  -1   0  13     1367.59     1367.36    104.07 o 
   1   0  13       32.91       28.77     11.90 o 
   3   0  13      787.67      899.37     90.61 o 
   5   0  13       79.09       77.37     38.12 o 
  -8   1  13        6.29       -6.55     36.12 o 
  -7   1  13       14.74       11.99     29.71 o 
  -6   1  13        9.74      -30.19     20.13 o 
  -5   1  13        8.96       16.08     15.93 o 
  -4   1  13      246.01      221.15     32.99 o 
  -3   1  13     1603.50     1649.26     84.81 o 
  -2   1  13      545.23      561.61     52.46 o 
  -1   1  13        8.89        1.20      9.62 o 
   0   1  13        0.40        4.18     10.34 o 
   1   1  13      945.46      861.20     58.87 o 
   2   1  13      457.07      462.53     44.47 o 
   3   1  13        1.61       -4.93     14.72 o 
   4   1  13        0.06        8.58     17.00 o 
   5   1  13      397.39      405.64     51.74 o 
  -7   2  13      148.00       77.44     28.07 o 
  -6   2  13       26.09       32.61     18.18 o 
  -5   2  13       33.63       18.57     21.73 o 
  -4   2  13       10.07        7.32     11.44 o 
  -3   2  13        4.05        8.11     11.53 o 
  -2   2  13        6.61       21.30     29.16 o 
  -1   2  13      975.95      845.27     59.04 o 
   0   2  13        6.30        2.67      9.83 o 
   1   2  13        9.51       22.44     19.58 o 
   2   2  13        0.94        3.54     20.43 o 
   3   2  13      687.09      685.42     54.72 o 
   4   2  13       75.63       96.73     26.72 o 
   5   2  13      291.01      409.60     53.99 o 
  -7   3  13      126.41      175.52     36.62 o 
  -6   3  13       20.69       23.72     15.65 o 
  -5   3  13      455.37      428.54     51.02 o 
  -4   3  13      160.31      136.35     27.83 o 
  -3   3  13     1028.70     1089.66     81.71 o 
  -2   3  13       82.77       50.19     34.15 o 
  -1   3  13        4.67       42.00     17.39 o 
   0   3  13      245.30      189.82     41.48 o 
   1   3  13      758.87      828.12     56.09 o 
   2   3  13       18.56       18.41     14.74 o 
   3   3  13       11.54        9.54     12.39 o 
   4   3  13       34.66       71.59     26.76 o 
  -7   4  13        0.80       -8.24     14.93 o 
  -6   4  13        0.30        8.86     21.39 o 
  -5   4  13      394.42      477.85     53.82 o 
  -4   4  13      217.66      204.71     31.86 o 
  -3   4  13      182.59      154.00     28.14 o 
  -2   4  13        7.60       10.68     13.22 o 
  -1   4  13     2889.30     2855.98    106.51 o 
   0   4  13      290.04      323.46     45.62 o 
   1   4  13       63.64       56.03     37.32 o 
   2   4  13      212.10      207.35     30.87 o 
   3   4  13     1449.33     1648.89    137.43 o 
   4   4  13        0.05       11.09     16.23 o 
  -7   5  13       44.08       43.62     44.60 o 
  -6   5  13       55.23       67.91     28.84 o 
  -5   5  13      256.50      247.03     37.37 o 
  -4   5  13        1.24       -0.37     11.96 o 
  -3   5  13      362.19      355.95     41.71 o 
  -2   5  13       13.50       12.60     12.76 o 
  -1   5  13      105.20      119.29     25.29 o 
   0   5  13        7.35        4.55     18.47 o 
   1   5  13      408.74      432.33     42.28 o 
   2   5  13        1.31       11.44     23.64 o 
   3   5  13       42.46      132.87     49.26 o 
   4   5  13       29.57       68.62     39.12 o 
  -6   6  13        0.46      -31.30     21.14 o 
  -5   6  13       66.69       93.92     24.76 o 
  -4   6  13        8.20        8.85     15.35 o 
  -3   6  13      363.46      329.97     40.46 o 
  -2   6  13      107.11       76.25     27.16 o 
  -1   6  13      958.06     1001.19     66.26 o 
   0   6  13       34.01       37.53     20.16 o 
   1   6  13       38.70       25.64     24.69 o 
   2   6  13      137.56       51.37     30.80 o 
   3   6  13      599.36      516.59     85.39 o 
  -6   7  13       69.17       64.96     31.58 o 
  -5   7  13       79.84       35.78     14.31 o 
  -4   7  13        3.23       10.10     26.31 o 
  -3   7  13      884.75     1033.26     71.50 o 
  -2   7  13        7.10        1.48     11.82 o 
  -1   7  13       31.79       54.06     27.14 o 
   0   7  13        1.41        6.29     21.38 o 
   1   7  13      871.98      983.24    109.70 o 
   2   7  13      128.47      134.90     46.93 o 
   3   7  13       14.92       19.80     29.95 o 
  -5   8  13      118.08      112.00     30.47 o 
  -4   8  13       11.49        4.24     16.42 o 
  -3   8  13       12.46       24.71     16.73 o 
  -2   8  13       34.83       13.80     14.23 o 
  -1   8  13      353.87      368.11     70.77 o 
   0   8  13       20.33       29.38     24.71 o 
   1   8  13        1.39      -11.35     26.53 o 
   2   8  13      273.83      273.99     58.68 o 
  -4   9  13        0.24       -1.85     19.39 o 
  -3   9  13      333.41      386.10     47.38 o 
  -2   9  13        5.99       -5.10     16.18 o 
  -1   9  13       32.94       52.66     26.47 o 
   0   9  13       53.27       72.09     35.99 o 
   1   9  13      125.65      107.42     41.64 o 
  -2  10  13        2.20       44.50     27.35 o 
  -1  10  13      363.68      464.36     81.17 o 
  -6   0  14        4.67      -21.45     25.74 o 
  -4   0  14      987.80     1095.70    107.61 o 
  -2   0  14       37.38       30.28     20.34 o 
   0   0  14     1852.77     1539.26    121.31 o 
   2   0  14      270.93      257.95     50.05 o 
   4   0  14      663.49      751.28    100.23 o 
  -7   1  14       61.32       61.70     30.24 o 
  -6   1  14       13.46       13.58     15.53 o 
  -5   1  14       30.67       35.91     19.84 o 
  -4   1  14        4.19       25.33     21.97 o 
  -3   1  14       50.91       57.83     20.11 o 
  -2   1  14      275.73      266.10     35.37 o 
  -1   1  14       50.77       35.37     14.63 o 
   0   1  14      266.38      224.86     31.46 o 
   1   1  14      135.99      151.64     27.59 o 
   2   1  14     1294.03     1375.27     79.04 o 
   3   1  14       79.85       46.25     12.85 o 
   4   1  14      468.57      558.94     63.31 o 
  -7   2  14       13.16       16.06     23.38 o 
  -6   2  14       91.96       54.07     16.77 o 
  -5   2  14       79.28       50.83     19.55 o 
  -4   2  14      452.27      535.52     53.02 o 
  -3   2  14        0.22        8.31     10.16 o 
  -2   2  14       77.90       87.79     22.63 o 
  -1   2  14       16.32       15.53     11.14 o 
   0   2  14      244.73      174.16     28.71 o 
   1   2  14        0.01       -3.16     13.10 o 
   2   2  14       77.45       84.25     23.11 o 
   3   2  14        1.00      -16.56     17.20 o 
   4   2  14       94.12      112.59     29.97 o 
  -7   3  14       19.65       26.49     19.42 o 
  -6   3  14      445.93      563.28     59.00 o 
  -5   3  14       10.48       19.50     62.80 o 
  -4   3  14        0.14       -5.87     16.48 o 
  -3   3  14       25.40       16.23     12.03 o 
  -2   3  14     1210.03     1158.40     75.20 o 
  -1   3  14        5.82       21.63     12.34 o 
   0   3  14       61.44       60.67     18.80 o 
   1   3  14       77.00       66.88     18.60 o 
   2   3  14     1249.82     1410.19     79.14 o 
   3   3  14       75.74      122.92     46.28 o 
   4   3  14      399.55      381.89     51.23 o 
  -7   4  14       73.18       86.73     28.45 o 
  -6   4  14       37.10        4.47     24.09 o 
  -5   4  14       66.83       76.40     24.10 o 
  -4   4  14      499.23      582.45     56.89 o 
  -3   4  14      130.85      104.57     25.50 o 
  -2   4  14       72.12       92.36     22.98 o 
  -1   4  14       26.99       56.53     19.54 o 
   0   4  14      948.47      897.21     63.36 o 
   1   4  14        0.25       37.17     34.73 o 
   2   4  14      346.03      237.30     54.74 o 
   3   4  14       67.18       31.03     20.11 o 
  -6   5  14       43.02       54.63     21.32 o 
  -5   5  14        1.84       -6.86     14.94 o 
  -4   5  14       16.35       13.45     10.76 o 
  -3   5  14       49.02       25.47     39.31 o 
  -2   5  14      499.35      465.24     48.99 o 
  -1   5  14       15.86       44.64     20.32 o 
   0   5  14        5.85        1.73     11.89 o 
   1   5  14      264.85      268.95     35.67 o 
   2   5  14      406.71      438.82     79.75 o 
   3   5  14        1.36       53.69     38.24 o 
  -6   6  14       18.43       28.40     17.48 o 
  -5   6  14       33.40       41.74     17.25 o 
  -4   6  14      558.98      606.55     58.65 o 
  -3   6  14        7.20        4.21     12.61 o 
  -2   6  14        4.99       12.82     38.90 o 
  -1   6  14       83.26       64.97     21.26 o 
   0   6  14      874.60      764.78     60.06 o 
   1   6  14       25.05       35.02     25.90 o 
   2   6  14       68.55      -25.24     37.32 o 
   3   6  14        2.54       23.01     29.90 o 
  -5   7  14       47.44       54.33     20.33 o 
  -4   7  14       18.94       24.02     20.90 o 
  -3   7  14       43.76       18.48     26.05 o 
  -2   7  14      357.98      407.63     47.69 o 
  -1   7  14      163.94      196.44     31.81 o 
   0   7  14       15.47       13.50     21.67 o 
   1   7  14       10.10        8.44     22.69 o 
   2   7  14      618.88      692.44     96.83 o 
  -4   8  14      150.76      190.99     35.70 o 
  -3   8  14       55.88       25.85     18.99 o 
  -2   8  14      218.48      268.07     39.34 o 
  -1   8  14      134.80       77.20     33.79 o 
   0   8  14      134.32      103.72     41.01 o 
   1   8  14        0.75        7.13     27.57 o 
  -3   9  14        5.09       10.22     33.38 o 
  -2   9  14      242.31      272.86     63.30 o 
  -1   9  14        6.00      -37.71     26.43 o 
  -7   0  15       23.47       -1.22     24.13 o 
  -5   0  15       37.51      126.99     40.32 o 
  -3   0  15       60.58      124.84     40.28 o 
  -1   0  15      266.10      225.14     49.59 o 
   1   0  15     1022.84     1000.34    101.80 o 
   3   0  15      672.62      659.79     84.92 o 
  -7   1  15        4.81        9.52     26.41 o 
  -6   1  15        4.11       14.32     22.69 o 
  -5   1  15      258.05      380.32     49.43 o 
  -4   1  15      188.71      172.39     36.95 o 
  -3   1  15        1.69       13.03     37.43 o 
  -2   1  15        2.02       -3.18     13.69 o 
  -1   1  15      876.87      779.88     61.00 o 
   0   1  15        7.53        8.97     11.08 o 
   1   1  15      492.31      475.90     51.00 o 
   2   1  15       28.64       34.90     15.71 o 
   3   1  15       10.21       27.15     14.88 o 
  -6   2  15       37.65       36.42     15.61 o 
  -5   2  15      191.83      224.90     49.78 o 
  -4   2  15       86.29      109.34     71.92 o 
  -3   2  15      677.59      671.94     59.05 o 
  -2   2  15       55.83       59.91     19.86 o 
  -1   2  15        4.36       18.87     24.35 o 
   0   2  15        9.36       13.53     19.44 o 
   1   2  15      369.32      379.91     44.99 o 
   2   2  15       55.10       37.04     17.26 o 
   3   2  15      183.92      207.01     53.12 o 
  -6   3  15        9.56       -6.57     22.32 o 
  -5   3  15      136.83      189.50     37.34 o 
  -4   3  15       40.43       29.71     27.10 o 
  -3   3  15      132.28      164.88     31.11 o 
  -2   3  15       61.57       61.96     22.06 o 
  -1   3  15      452.04      469.60     48.15 o 
   0   3  15        3.57      -17.11     12.24 o 
   1   3  15      733.88      649.78     56.55 o 
   2   3  15        6.02       22.85     21.09 o 
   3   3  15      173.24      153.26     48.51 o 
  -6   4  15        1.86       -7.86     52.03 o 
  -5   4  15       33.53      -21.94     18.01 o 
  -4   4  15       46.05       59.61     19.26 o 
  -3   4  15      113.69       69.79     22.74 o 
  -2   4  15      222.27      257.66     37.82 o 
  -1   4  15      251.46      214.87     33.50 o 
   0   4  15      234.36      206.82     38.05 o 
   1   4  15      497.36      555.62     52.24 o 
   2   4  15       64.67        5.86     21.65 o 
  -5   5  15       46.59       42.20     20.58 o 
  -4   5  15        2.40      -19.46     18.35 o 
  -3   5  15       47.94       34.81     17.89 o 
  -2   5  15       36.07       35.19     20.38 o 
  -1   5  15      447.75      387.35     45.23 o 
   0   5  15       55.37       49.13     20.44 o 
   1   5  15      493.87      488.55     79.97 o 
   2   5  15       15.39       16.89     27.03 o 
  -5   6  15        0.10       -0.81     17.36 o 
  -4   6  15        1.40       -7.00     16.08 o 
  -3   6  15      152.57      142.79     31.05 o 
  -2   6  15        9.47       34.98     23.04 o 
  -1   6  15      134.73      150.94     29.64 o 
   0   6  15        3.10      -21.58     21.53 o 
   1   6  15      670.16      757.54    105.62 o 
  -4   7  15       48.94       20.78     36.99 o 
  -3   7  15       38.51       58.63     22.69 o 
  -2   7  15      131.26      171.93     32.63 o 
  -1   7  15      591.61      631.73     92.19 o 
   0   7  15        1.99        4.29     24.16 o 
   1   7  15      329.12      310.32     69.66 o 
  -3   8  15       85.43       30.98     51.83 o 
  -2   8  15        4.83       18.78     31.79 o 
  -1   8  15       41.88       65.03     40.51 o 
  -6   0  16       56.50       59.04     42.39 o 
  -4   0  16       67.57      121.62     41.51 o 
  -2   0  16      454.45      507.64     74.01 o 
   0   0  16     1013.34     1132.24    106.10 o 
   2   0  16      107.05       87.37     34.20 o 
  -6   1  16       23.62       47.72     23.57 o 
  -5   1  16       23.63       42.16     22.78 o 
  -4   1  16       69.89       75.95     28.07 o 
  -3   1  16        3.41        9.77     16.65 o 
  -2   1  16      166.49      166.82     30.72 o 
  -1   1  16       10.48       15.74     16.09 o 
   0   1  16       27.78       57.20     20.87 o 
   1   1  16        6.59        2.91     12.37 o 
   2   1  16      406.44      414.16     47.62 o 
  -6   2  16        8.56       24.20     24.91 o 
  -5   2  16       42.39       35.41     15.47 o 
  -4   2  16       23.05       22.61     16.37 o 
  -3   2  16        0.08        2.46     12.74 o 
  -2   2  16       52.25       49.68     18.99 o 
  -1   2  16       74.48       50.37     17.63 o 
   0   2  16      626.31      688.66     58.74 o 
   1   2  16       22.73       24.36     19.83 o 
   2   2  16       18.49       16.34     13.84 o 
  -5   3  16       18.49       24.80     15.73 o 
  -4   3  16      264.69      288.17     46.15 o 
  -3   3  16        3.76       33.69     19.75 o 
  -2   3  16      564.07      571.10     57.40 o 
  -1   3  16      100.78       73.52     30.40 o 
   0   3  16      345.55      367.89     44.43 o 
   1   3  16        3.80        9.84     13.76 o 
   2   3  16      273.86      372.36     68.08 o 
  -5   4  16        0.70        0.09     16.02 o 
  -4   4  16       60.54       70.64     24.15 o 
  -3   4  16       32.93       21.04     22.57 o 
  -2   4  16      741.26      738.20     63.70 o 
  -1   4  16       39.30       20.60     15.38 o 
   0   4  16      638.94      582.08     56.74 o 
   1   4  16      138.83      138.79     45.08 o 
  -5   5  16       10.23       -2.35     20.24 o 
  -4   5  16       76.99       78.16     22.09 o 
  -3   5  16       35.27       38.44     20.31 o 
  -2   5  16       15.77       63.82     24.86 o 
  -1   5  16       14.73       14.98     10.78 o 
   0   5  16       19.22       34.34     15.59 o 
   1   5  16       11.48       36.03     31.12 o 
  -4   6  16        7.64       13.79     29.26 o 
  -3   6  16       50.20       49.88     21.25 o 
  -2   6  16      492.27      557.38     55.73 o 
  -1   6  16       52.62       30.31     35.58 o 
   0   6  16      330.90      466.43     79.86 o 
  -5   0  17      131.86      168.92     57.43 o 
  -3   0  17      467.81      479.83     77.89 o 
  -1   0  17       34.11       14.08     26.80 o 
   1   0  17      647.84      613.30     86.42 o 
  -5   1  17       72.48      152.29     34.82 o 
  -4   1  17       35.76       59.28     34.41 o 
  -3   1  17       85.94      108.32     28.61 o 
  -2   1  17        8.13      -18.78     15.17 o 
  -1   1  17      433.52      393.39     50.07 o 
   0   1  17       42.24       81.81     25.60 o 
   1   1  17        1.14       -0.74     18.10 o 
  -5   2  17       23.71       54.14     32.48 o 
  -4   2  17        3.07       10.20     14.77 o 
  -3   2  17      272.97      302.35     43.89 o 
  -2   2  17        1.86       11.16     13.19 o 
  -1   2  17       47.30       35.21     52.24 o 
   0   2  17        0.80        8.58     14.66 o 
   1   2  17      126.87      116.81     29.44 o 
  -4   3  17        1.65       28.74     18.45 o 
  -3   3  17      190.46      181.27     34.36 o 
  -2   3  17       72.80       37.77     16.66 o 
  -1   3  17      538.92      546.29     57.48 o 
   0   3  17        4.19        7.00     14.72 o 
  -4   4  17        1.26       -9.28     14.91 o 
  -3   4  17      157.12      183.47     36.29 o 
  -2   4  17        3.55        4.95     18.65 o 
  -1   4  17       47.38       42.53     23.08 o 
   0   4  17        0.50       -8.09     18.22 o 
  -3   5  17        5.21       18.20     33.48 o 
  -2   5  17        5.86        6.06     22.73 o 
  -1   5  17      177.41      158.95     31.13 o 
  -2   0  18      307.50      375.88     70.03 o 
  -3   1  18       11.77       21.94     58.28 o 
  -2   1  18       14.86        4.29     14.18 o 
  -1   1  18       63.82      105.59     28.38 o 
  -2   2  18      114.49       90.06     25.18 o 
                                                 
